# Supplementary material for: Significant contribution of the unicellular cyanobacterium UCYN-B to oceanic nitrogen fixation
Source: Natl Sci Rev. 2025 Aug 14;12(10):nwaf337. doi: 10.1093/nsr/nwaf337 (PMC12485613; doi:10.1093/nsr/nwaf337)
Supplement: nwaf337_Supplemental_Files [file nwaf337_supplemental_files.zip › Supplementary Data 1.xlsx]

## Sheet: N2 fixation rates
	Season	Station	Latitude	Longitude	Depth (m)	Validated Bulk NFR (nmol N L-1 d-1)	Stdev NFR	LOD-1 (minΔAPN = 0.00146%) (nmol N L-1 d-1)	LOD-2 (Error propagation) (nmol N L-1 d-1)	Bulk [PN] (μmol N L-1)	APN T=F	APN T=0
1	Summer	K2b	20	126.3	5	4.35212	0.348892	0.331556	0.556572	0.311449	0.00385628	0.00366442
2	Summer	K2b	20	126.3	15	6.03715	0.852619	0.318474	0.777143	0.295732	0.0039304	0.00365424
3	Summer	K2b	20	126.3	35	0.890035	0.263421	0.316806	0.355172	0.37179	0.00369894	0.00365725
4	Summer	K2b	20	126.3	70	0.845151	0.464267	0.345235	0.465477	0.273435	0.00368995	0.00365424
5	Summer	K2b	20	126.3	130	below LOD-1&2	0.293314	0.255678	0.293304	0.18726	0.00366509	0.0036648
6	Summer	K2b	20	126.3	180	below LOD-1&2	0.200505	0.19303	0.195806	0.16554	0.00366566	0.00367502
7	Summer	KPR	16.5	135	5	12.6991	1.07264	0.367414	2.95278	0.262662	0.00417233	0.00366254
8	Summer	KPR	16.5	135	15	14.7778	1.10737	0.359698	1.34848	0.257146	0.00426196	0.00366254
9	Summer	KPR	16.5	135	30	18.0922	0.0778663	0.374277	4.52487	0.267568	0.0043782	0.00366254
10	Summer	KPR	16.5	135	60	1.14611	0.251704	0.337613	0.291111	0.241358	0.00371223	0.00366254
11	Summer	KPR	16.5	135	100	below LOD-1&2	0.0435539	0.310674	0.0466699	0.222099	0.00365797	0.00366254
12	Summer	KPR	16.5	135	150	below LOD-1&2	0.0497947	0.243034	0.0522913	0.173744	0.00366077	0.00366254
13	Summer	WPS	20	140	5	6.5884	1.60974	0.301551	2.17632	0.204562	0.00400993	0.00368749
14	Summer	WPS	20	140	15	16.6451	0.397854	0.323412	1.26447	0.231329	0.00440832	0.00365694
15	Summer	WPS	20	140	30	15.0825	1.56306	0.336011	1.71815	0.240365	0.00431075	0.00365592
16	Summer	WPS	20	140	60	3.22226	1.17622	0.33168	1.10568	0.23727	0.00379684	0.00365574
17	Summer	WPS	20	140	125	0.359663	0.0226581	0.302158	0.0328428	0.216449	0.00365874	0.00364136
18	Summer	WPS	20	140	180	below LOD-1&2	0.0415448	0.157615	0.0341907	0.112681	0.00366723	0.00366226
19	Summer	MR04	20.0223	149.958	5	14.4974	0.0612952	0.356787	1.27879	0.255083	0.00425538	0.00366179
20	Summer	MR04	20.0223	149.958	15	16.8699	0.421641	0.375895	2.66147	0.268701	0.00432178	0.00366348
21	Summer	MR04	20.0223	149.958	30	9.95869	1.62855	0.377834	2.49234	0.270312	0.00404251	0.00365479
22	Summer	MR04	20.0223	149.958	55	0.681076	0.185336	0.322992	0.183711	0.231097	0.00368458	0.00365385
23	Summer	MR04	20.0223	149.958	120	below LOD-1	0.0648403	0.289502	0.0639712	0.206985	0.00366776	0.00366146
24	Summer	MR04	20.0223	149.958	170	below LOD-1&2	0.114333	0.131696	0.127834	0.0940949	0.00369523	0.00366853
25	Summer	MR05	25	150	5	below LOD-1&2	0.710814	0.244195	0.706158	0.174623	0.00365121	0.0036596
26	Summer	MR05	25	150	15	0.456934	0.117595	0.256229	0.149439	0.183176	0.0036888	0.00366254
27	Summer	MR05	25	150	30	0.536854	0.116672	0.31858	0.0951289	0.227751	0.00368701	0.00366254
28	Summer	MR05	25	150	60	below LOD-1&2	0.269028	0.302011	0.261769	0.215906	0.00367107	0.00366254
29	Summer	MR05	25	150	125	below LOD-1	0.0184855	0.175697	0.0165959	0.125605	0.00366711	0.00366254
30	Summer	MR05	25	150	180	below LOD-1&2	0.144666	0.1182	0.118215	0.0845002	0.00368682	0.00366254
31	Summer	M35	33	155	5	1.61771	0.638186	0.402565	0.666326	0.287865	0.00371866	0.00365986
32	Summer	M35	33	155	15	1.34404	0.0897366	0.432204	0.118081	0.309008	0.00370699	0.00366161
33	Summer	M35	33	155	30	1.69247	0.487034	0.805252	0.461617	0.575496	0.00369628	0.0036657
34	Summer	M35	33	155	50	below LOD-1&2	0.620052	0.59109	0.622347	0.422305	0.00368629	0.00366901
35	Summer	M35	33	155	90	below LOD-1&2	0.14905	0.326225	0.166181	0.233149	0.00368495	0.00366556
36	Summer	M35	33	155	130	below LOD-1	0.0367081	0.173794	0.036944	0.12406	0.00368579	0.00367799
37	Summer	M32	30.5	155	5	0.55495	0.143072	0.26547	0.142578	0.18981	0.00369154	0.00366106
38	Summer	M32	30.5	155	15	below LOD-1&2	0.400179	0.316593	0.382845	0.226276	0.00367789	0.00366504
39	Summer	M32	30.5	155	30	0.698465	0.0282002	0.434547	0.0552161	0.31052	0.00369055	0.00366709
40	Summer	M32	30.5	155	65	below LOD-1	0.911134	0.38087	0.816337	0.272228	0.00369657	0.0036646
41	Summer	M32	30.5	155	115	0.350829	0.0646003	0.341061	0.0738582	0.243702	0.00368273	0.00366769
42	Summer	M32	30.5	155	140	0.448084	0.0236925	0.298755	0.0427976	0.213277	0.00369917	0.00367727
43	Summer	M30	28.5	155	5	0.826207	0.116322	0.2376	0.1499	0.169934	0.00370878	0.00365791
44	Summer	M30	28.5	155	15	0.921394	0.0700685	0.259394	0.126111	0.185511	0.00371046	0.0036585
45	Summer	M30	28.5	155	25	1.55124	0.540949	0.299764	0.687184	0.214797	0.00371516	0.00363833
46	Summer	M30	28.5	155	55	0.631712	0.0592403	0.376734	0.08931	0.269378	0.003685	0.00366049
47	Summer	M30	28.5	155	110	0.415352	0.0305723	0.176718	0.0374385	0.12643	0.00368898	0.00365469
48	Summer	M30	28.5	155	150	0.257437	0.0726208	0.18623	0.0548097	0.132931	0.0036985	0.00367852
49	Summer	M26a	24	158	5	0.903101	0.111609	0.264534	0.175722	0.189283	0.00370327	0.00365322
50	Summer	M26a	24	158	15	below LOD-2	0.54882	0.297876	0.541872	0.212982	0.00368131	0.00366098
51	Summer	M26a	24	158	25	0.963963	0.247024	0.356003	0.267247	0.254512	0.00370183	0.00366224
52	Summer	M26a	24	158	60	0.481599	0.0574525	0.351295	0.0547916	0.251155	0.00368185	0.00366187
53	Summer	M26a	24	158	125	0.528195	0.0184814	0.276294	0.0451996	0.197523	0.00369037	0.00366245
54	Summer	M26a	24	158	150	below LOD-1	0.0280401	0.16872	0.0281505	0.120569	0.00366985	0.00366666
55	Summer	M22	20	155	5	11.9525	0.507863	0.331512	1.19946	0.236985	0.0041898	0.00366303
56	Summer	M22	20	155	15	9.95649	0.438598	0.318819	0.866147	0.227856	0.00412151	0.00366554
57	Summer	M22	20	155	30	16.125	1.15789	0.316847	3.12596	0.226597	0.00440661	0.00365862
58	Summer	M22	20	155	60	4.28119	0.560853	0.345487	0.630502	0.247003	0.00384277	0.00366189
59	Summer	M22	20	155	130	below LOD-1&2	0.0175955	0.255584	0.0177169	0.182743	0.00365969	0.00366096
60	Summer	M22	20	155	180	below LOD-2	0.771876	0.193071	0.794678	0.137831	0.00371772	0.00367723
61	Summer	M20	18	155	5	3.64288	0.338944	0.534907	0.633456	0.382193	0.00376808	0.00366825
62	Summer	M20	18	155	15	4.17711	0.700793	0.255423	0.714385	0.18272	0.00389422	0.00365571
63	Summer	M20	18	155	30	5.82979	0.020255	0.248541	0.519281	0.177768	0.00400009	0.00365742
64	Summer	M20	18	155	60	1.46662	0.61117	0.278095	0.600689	0.198865	0.00373638	0.0036596
65	Summer	M20	18	155	125	below LOD-1	0.0109134	0.271821	0.0158789	0.194408	0.00366311	0.00365801
66	Summer	M20	18	155	170	below LOD-1&2	0.0796823	0.25222	0.0795629	0.180305	0.00366167	0.00366288
67	Summer	M18	16	155	5	10.7698	0.205868	0.259107	1.0806	0.18529	0.00426692	0.00365942
68	Summer	M18	16	155	15	12.3932	0.304655	0.252889	1.87666	0.180921	0.00437344	0.00365494
69	Summer	M18	16	155	25	11.5776	1.89	0.301522	3.47796	0.215657	0.00422628	0.00365767
70	Summer	M18	16	155	50	5.82775	0.932496	0.298218	1.25649	0.213282	0.00394464	0.00365824
71	Summer	M18	16	155	120	below LOD-1&2	0.012186	0.288149	0.0155429	0.206054	0.00365774	0.00365963
72	Summer	M18	16	155	160	below LOD-1&2	0.0405822	0.258755	0.0402244	0.184895	0.0036667	0.00366748
73	Summer	M16	14	155	5	0.54764	0.1549	0.255496	0.148321	0.182564	0.00369881	0.00366761
74	Summer	M16	14	155	15	0.520028	0.249699	0.375834	0.189049	0.268588	0.00368585	0.00366619
75	Summer	M16	14	155	25	0.865588	0.155494	0.246815	0.170152	0.176508	0.0037101	0.00365888
76	Summer	M16	14	155	60	0.806704	0.156391	0.294683	0.20536	0.210684	0.00370191	0.00366172
77	Summer	M16	14	155	125	below LOD-1	0.0342511	0.283591	0.0374816	0.20273	0.00366896	0.00366294
78	Summer	M16	14	155	175	0.228702	0.0243901	0.207297	0.0391806	0.148228	0.00367639	0.00366023
79	Summer	K8a	12.5	155	5	below LOD-1&2	0.144311	0.203115	0.144438	0.145094	0.00367196	0.00367055
80	Summer	K8a	12.5	155	15	below LOD-1&2	0.0150152	0.216375	0.0182259	0.154581	0.00366499	0.00366959
81	Summer	K8a	12.5	155	40	below LOD-1&2	0.141841	0.207719	0.148441	0.148417	0.00365752	0.00366817
82	Summer	K8a	12.5	155	80	below LOD-1	0.00363399	0.23495	0.00380253	0.167884	0.00366983	0.00366756
83	Summer	K8a	12.5	155	140	below LOD-1&2	0.0419307	0.2518	0.0553059	0.179796	0.00365789	0.00367496
84	Summer	K8a	12.5	155	190	below LOD-1&2	0.0548432	0.0896122	0.0579967	0.0639956	0.00366512	0.00367356
85	Summer	K11a	14	140	5	below LOD-1&2	0.0413929	0.237968	0.0413271	0.169983	0.00367139	0.00367107
86	Summer	K11a	14	140	15	below LOD-1&2	0.0051989	0.226738	0.0129503	0.162032	0.00365583	0.00366652
87	Summer	K11a	14	140	30	below LOD-1&2	0.269979	0.245721	0.269529	0.175505	0.0036726	0.00367204
88	Summer	K11a	14	140	70	below LOD-1&2	0.258493	0.263902	0.257636	0.188436	0.00365222	0.00367509
89	Summer	K11a	14	140	140	below LOD-1&2	0.101427	0.285165	0.097683	0.203644	0.00366605	0.00367373
90	Summer	K11a	14	140	190	below LOD-1&2	0.00883716	0.166284	0.00791155	0.118744	0.003673	0.00367414
91	Summer	K12a	12.5	135	5	0.460974	0.0379088	0.264035	0.0460693	0.188741	0.00368889	0.00366342
92	Summer	K12a	12.5	135	15	below LOD-2	1.13172	0.290787	1.10384	0.207772	0.00371591	0.00366807
93	Summer	K12a	12.5	135	30	2.92543	0.367846	0.265817	0.550778	0.190049	0.00382279	0.00366154
94	Summer	K12a	12.5	135	70	below LOD-1	0.0613429	0.335051	0.0571487	0.239412	0.00367168	0.00366753
95	Summer	K12a	12.5	135	130	below LOD-1&2	0.0785113	0.285629	0.0802772	0.204071	0.00366437	0.00366888
96	Summer	K12a	12.5	135	175	below LOD-1&2	0.018134	0.140905	0.0185046	0.100649	0.00366932	0.00367115
97	Summer	K13a	11	130	5	below LOD-1	0.0635431	0.290628	0.0705555	0.207678	0.00367752	0.0036671
98	Summer	K13a	11	130	15	below LOD-1&2	0.485113	0.285106	0.384363	0.203644	0.00370423	0.00367158
99	Summer	K13a	11	130	25	below LOD-2	0.558522	0.301944	0.570913	0.215681	0.00370362	0.00367113
100	Summer	K13a	11	130	60	below LOD-1	0.249451	0.351391	0.228909	0.250952	0.00369025	0.00367313
101	Summer	K13a	11	130	105	below LOD-1	0.173381	0.468769	0.170752	0.334767	0.00368572	0.00367355
102	Summer	K13a	11	130	150	0.29044	0.0166916	0.153595	0.0590815	0.109586	0.00371108	0.00368325
103	Winter	MR04_W	20	150	5	0.392997	0.0506003	0.2574	0.0589508	0.184254	0.00367123	0.00364894
104	Winter	MR04_W	20	150	15	0.30381	0.0424877	0.242009	0.041354	0.173289	0.00366409	0.00364579
105	Winter	MR04_W	20	150	25	below LOD-1&2	0.154979	0.289549	0.16393	0.207225	0.00365592	0.00365106
106	Winter	MR04_W	20	150	50	0.317168	0.0943642	0.205479	0.079727	0.147159	0.00366622	0.00364386
107	Winter	MR04_W	20	150	110	below LOD-1	0.0641752	0.309833	0.0586984	0.221729	0.00365475	0.00365164
108	Winter	MR04_W	20	150	160	below LOD-1	0.0174995	0.121837	0.0150696	0.0871396	0.00366973	0.00365789
109	Winter	MR05_W	25	150	5	0.496872	0.0834753	0.29932	0.0977291	0.214166	0.00367786	0.00365359
110	Winter	MR05_W	25	150	15	0.392845	0.0837614	0.281572	0.0773836	0.201529	0.00367067	0.00365036
111	Winter	MR05_W	25	150	25	below LOD-1	0.0530062	0.300478	0.0581861	0.21498	0.0036655	0.00365426
112	Winter	MR05_W	25	150	40	below LOD-1	0.210792	0.30342	0.209322	0.217139	0.00366445	0.00365166
113	Winter	MR05_W	25	150	110	below LOD-1	0.00927028	0.331894	0.0136789	0.237476	0.00365786	0.00365345
114	Winter	MR05_W	25	150	150	below LOD-1	0.0281993	0.306581	0.0287909	0.219135	0.00366647	0.00366435
115	Winter	M30_W	28.5	155	5	5.21085	0.0821648	0.30185	0.466159	0.215915	0.00390872	0.00365653
116	Winter	M30_W	28.5	155	15	4.3356	0.0273669	0.301959	0.389434	0.216013	0.0038653	0.00365554
117	Winter	M30_W	28.5	155	25	2.16675	0.319996	0.279826	0.400259	0.200218	0.00376683	0.00365359
118	Winter	M30_W	28.5	155	50	1.78943	0.242075	0.312274	0.253412	0.223358	0.00374075	0.00365716
119	Winter	M30_W	28.5	155	120	below LOD-1	0.00680521	0.144119	0.00726205	0.102978	0.00367515	0.00366776
120	Winter	M30_W	28.5	155	160	below LOD-1	0.0224187	0.111081	0.0183756	0.0794196	0.00367765	0.00366144
121	Winter	M22_W	20	155	5	2.54522	0.797011	0.229468	0.678633	0.164236	0.00381107	0.00365045
122	Winter	M22_W	20	155	15	3.52011	0.284508	0.255553	0.438233	0.182762	0.00385993	0.00365864
123	Winter	M22_W	20	155	30	2.79637	0.429861	0.260155	0.482863	0.18626	0.00380397	0.00364701
124	Winter	M22_W	20	155	60	0.512967	0.0436423	0.279191	0.0588961	0.199797	0.00367864	0.00365181
125	Winter	M22_W	20	155	130	below LOD-1&2	0.0286647	0.331793	0.0297956	0.237313	0.00365625	0.00365744
126	Winter	M22_W	20	155	180	below LOD-1&2	0.122273	0.134544	0.114501	0.096234	0.00366446	0.00365718
127	Winter	M18_W	16	155	5	below LOD-1	0.0182801	0.222548	0.0196691	0.159152	0.00367218	0.00365898
128	Winter	M18_W	16	155	15	below LOD-1	0.0760583	0.222344	0.0639307	0.159078	0.00367005	0.00365427
129	Winter	M18_W	16	155	25	below LOD-1	0.060159	0.22283	0.066118	0.159431	0.00366649	0.00365398
130	Winter	M18_W	16	155	50	below LOD-1	0.0184328	0.222185	0.02692	0.158962	0.00366834	0.00365441
131	Winter	M18_W	16	155	140	below LOD-1&2	0.812749	0.271869	0.805647	0.194397	0.00363306	0.00366038
132	Winter	M18_W	16	155	180	below LOD-1&2	0.0202302	0.152756	0.0192996	0.109129	0.0036677	0.00366973
133	Winter	K8a_W	12.5	155	5	below LOD-1&2	0.143901	0.223495	0.143344	0.159691	0.00367231	0.00366805
134	Winter	K8a_W	12.5	155	15	below LOD-1&2	0.0320697	0.237061	0.0300934	0.169294	0.00366458	0.00367359
135	Winter	K8a_W	12.5	155	25	below LOD-1	0.013873	0.191166	0.0216003	0.136697	0.0036661	0.00366
136	Winter	K8a_W	12.5	155	60	below LOD-1&2	0.0742939	0.216384	0.109551	0.154522	0.00366675	0.003674
137	Winter	K8a_W	12.5	155	130	below LOD-1&2	0.0390454	0.247409	0.0423359	0.176725	0.00366227	0.00367116
138	Winter	K8a_W	12.5	155	170	below LOD-1&2	0.0856829	0.160912	0.0889534	0.114962	0.00366728	0.00366917
139	Winter	K9a_W	13	150	5	below LOD-1&2	0.380264	0.48412	0.383592	0.345977	0.00366769	0.0036661
140	Winter	K9a_W	13	150	15	below LOD-1	0.102839	0.270912	0.0934542	0.193704	0.00367401	0.0036609
141	Winter	K9a_W	13	150	25	below LOD-1	0.0160721	0.261725	0.0161127	0.186927	0.00367662	0.00367252
142	Winter	K9a_W	13	150	60	below LOD-1&2	0.045688	0.293383	0.0440981	0.209667	0.00366442	0.00366608
143	Winter	K9a_W	13	150	130	below LOD-1&2	0.188903	0.342526	0.186689	0.244826	0.00366338	0.00366441
144	Winter	K9a_W	13	150	170	below LOD-1&2	0.11418	0.23828	0.130457	0.170241	0.0036495	0.0036689
145	Winter	K11a_W	14	140	5	2.07844	0.481813	0.226259	0.392316	0.161848	0.00378963	0.0036563
146	Winter	K11a_W	14	140	15	2.75848	0.0554998	0.274475	0.310416	0.196367	0.00380171	0.00365473
147	Winter	K11a_W	14	140	25	below LOD-2	1.25276	0.295494	1.32367	0.211247	0.00374808	0.00366254
148	Winter	K11a_W	14	140	50	3.42246	0.342189	0.284906	0.474631	0.203948	0.00382422	0.00364867
149	Winter	K11a_W	14	140	130	below LOD-1	0.107336	0.225295	0.078297	0.161442	0.00364934	0.00363795
150	Winter	K11a_W	14	140	170	below LOD-1&2	0.109257	0.162639	0.0964924	0.116288	0.00364896	0.00366095
151	Winter	K12a_W	12.75	135	5	below LOD-1&2	0.231699	0.253765	0.227594	0.18154	0.00365943	0.00365537
152	Winter	K12a_W	12.75	135	15	below LOD-1&2	0.0699959	0.292296	0.0718125	0.209072	0.00365793	0.00365699
153	Winter	K12a_W	12.75	135	25	below LOD-1	0.0173068	0.243143	0.0204243	0.17395	0.00366342	0.00365481
154	Winter	K12a_W	12.75	135	50	below LOD-1	0.0974185	0.241806	0.0867336	0.172954	0.00366616	0.0036572
155	Winter	K12a_W	12.75	135	120	below LOD-1&2	0.110042	0.233542	0.114561	0.167207	0.00365374	0.00364697
156	Winter	K12a_W	12.75	135	170	below LOD-1&2	0.0525245	0.146461	0.0526905	0.104777	0.00365496	0.00365524
157	Winter	K13a_W	11	131	5	2.00525	0.321264	0.275528	0.665716	0.19718	0.00375988	0.00365157
158	Winter	K13a_W	11	131	15	1.91224	0.503131	0.291539	0.395374	0.208561	0.00375045	0.00365546
159	Winter	K13a_W	11	131	25	1.29191	0.097268	0.294225	0.23837	0.210535	0.00371733	0.00365286
160	Winter	K13a_W	11	131	50	0.770464	0.349471	0.30276	0.380166	0.216603	0.00369217	0.00365472
161	Winter	K13a_W	11	131	100	below LOD-1&2	0.125668	0.34351	0.188301	0.245656	0.00365181	0.00365901
162	Winter	K13a_W	11	131	150	below LOD-1&2	0.0841876	0.13812	0.0860618	0.0987742	0.0036486	0.00365904
