# Supplementary material for: Significant contribution of the unicellular cyanobacterium UCYN-B to oceanic nitrogen fixation
Source: Natl Sci Rev. 2025 Aug 14;12(10):nwaf337. doi: 10.1093/nsr/nwaf337 (PMC12485613; doi:10.1093/nsr/nwaf337)
Supplement: nwaf337_Supplemental_Files [file nwaf337_supplemental_files.zip › Supplementary Data 2.xlsx]

## Sheet: Sheet1
Reference	Cruise	Year	Month	Station	Latitude	Longitude	Depth-integrated NFR (μmol N m-2 d-1)	Trichodesmium (copies m-2)	UCYN-B (copies m-2)	UCYN-A (copies m-2)	Richelia (copies m-2)	Total (copies m-2)
This study	Summer	2020	July	K2b	20	126.3	198.699	27400000000	19400000000	877000000	895000000	48600000000
	Summer	2020	July	KPR	16.5	135	758.901	ND	ND	ND	ND	ND
	Summer	2020	July	WPS	20	140	787.942	828000000	171000000000	1160000000	99400000	173000000000
	Summer	2020	July	MR04	20.0223	149.958	585.7	518000000	78400000000	11400000000	99600000	90400000000
	Summer	2020	July	MR05	25	150	17.8	380000000	3520000000	19900000000	122000000	23900000000
	Summer	2020	July	M35	33	155	62.6	82400000	470000000	39000000000	65600000	39600000000
	Summer	2020	July	M32	30.5	155	41.8	74700000	79100000	7450000000	17900000	7620000000
	Summer	2020	July	M30	28.5	155	100.226	263000000	312000000	31900000000	30300000	32500000000
	Summer	2020	July	M26a	24	158	78.5689	238000000	71800000	2040000000	69600000	2420000000
	Summer	2020	July	M22	20	155	820.854	20600000	222000000000	11200000	90700000	222000000000
	Summer	2020	August	M20	18	155	289.478	22300000	82400000000	8790000	84500000	82500000000
	Summer	2020	August	M18	16	155	711.056	57600000	98100000000	1470000	47400000	98200000000
	Summer	2020	August	M16	14	155	76.2052	1010000000	64600000000	0	44000000	65700000000
	Summer	2020	August	K8a	12.5	155	Not Detected	13300000	2700000000	2930000	10200000	2730000000
	Summer	2020	August	K11a	14	140	Not Detected	67200000	332000000	2280000	11100000	413000000
	Summer	2020	August	K12a	12.5	135	85.059	843000	32500000000	3520000	10200000	32500000000
	Summer	2020	August	K13	11	130	6.5	1	3200000000	1360000	6140000	3210000000
	Winter	2021	January	MR04_W	20	150	20.4477	237000000	31700000	8840000	66200000	344000000
	Winter	2021	January	MR05_W	25	150	8.89717	398000000	81900000	326000000	183000000	989000000
	Winter	2021	January	M30_W	28.5	155	218.4	1350000000	127000000	13200000000	235000000	14900000000
	Winter	2021	January	M22_W	20	155	158.02	52600000	49500000000	11600000	14700000	49600000000
	Winter	2021	January	M18_W	16	155	Not Detected	15200000	941000000	12500000	16800000	986000000
	Winter	2021	January	K8a_W	12.5	155	Not Detected	1740000	98300000	7410000	39200000	147000000
	Winter	2021	January	K9a_W	13	150	Not Detected	2280000	49600000	14300000	65300000	131000000
	Winter	2021	January	K11a_W	14	140	228	163000000	68400000000	64900000	179000000	68800000000
	Winter	2021	January	K12a_W	12.75	135	Not Detected	8300000	116000000	19400000	28300000	172000000
	Winter	2021	January	K13a_W	11	131	90.6759	111000000	31000000000	70400000	176000000	31400000000
Wen et al., 2022 DOI: 10.1126/sciadv.abl7564		2019	May	K1	21.0232	121.227	327	1510000000	151000000000	56600000000	319000000	209000000000
		2019	May	K2	20	125.833	573	1780000000	210000000000	41800000000	275000000	254000000000
		2019	May	K3	18.6	130.417	375	2060000000	174000000000	93100000000	227000000	269000000000
		2019	May	K4	17.1947	135.004	373	4110000000	140000000000	49400000000	211000000	194000000000
		2019	May	K5	17.1928	140.005	559	1140000000	214000000000	23600000000	108000000	239000000000
		2019	May	K6	17.1128	145.024	360	400000000	190000000000	13200000000	159000000	204000000000
		2019	May	K7	14.1803	149.998	0	37100000	8230000000	100000000	236000000	8600000000
		2019	May	K8	10.9944	154.968	0	34500000	268000000	121000000	28200000	452000000
		2019	May	K9	11.0069	149.966	33	1240000000	55100000	74400000	46400000	1420000000
		2019	June	K10	11.0314	144.972	0	7590000	147000000	48900000	24400000	228000000
		2019	June	K11	11.0219	139.786	0	7030000	61600000	57900000	37200000	164000000
		2019	June	K12	11.015	134.685	0	7310000	88000000	56800000	23500000	176000000
		2019	June	K13	11.0039	129.963	20	90700000	1340000000	84100000	41600000	1560000000
		2019	June	K14	15.5029	127.77	521	2590000000	274000000000	71700000000	130000000	348000000000
		2019	July	L1	21.32	118.84	196	2360000000	5580000000	7770000000	141000000	15900000000
		2019	July	L3	19	117	100	1410000000	61200000	81300000	32300000	1580000000
		2019	July	SEATS	18	116	83	6290000000	397000000	2150000000	69300000	8900000000
		2019	July	M2	19	115.5	178	5440000000	960000000	8290000000	123000000	14800000000
		2019	July	M4	19.75	115.12	73	4370000000	585000000	12700000000	75100000	17800000000
		2019	July	M6	20.33	114.82	73	723000000	358000000	1420000000	89100000	2590000000
		2019	July	M8	21	114.5	5	554000000	145000000	120000000	29000000	848000000
		2019	July	L0	21.83	119.1	92	4990000000	1040000000	159000000	161000000	6350000000
Church et al. (2005a), doi:10.3354/ame038003		2002	December		22.75	-158		2.71116e+08	2.08895e+08	1.10282e+10		1.15082e+10
Church et al. (2005b), doi:10.1128/Aem.71.9.5362-5370.2005		2002	December		22.75	-158		4.62782e+08	3.32377e+10	3.67899e+09	5.09055e+08	3.78885e+10
		2002	December		22.75	-158		4.86112e+09	5.77447e+06	1.46463e+10	1.11938e+10	3.0707e+10
Fong et al. (2008), doi:10.1038/ismej.2008.22		2005	July		22.75	-158		18000000000	260000000	6400000000	6.81e+09	31470000000
		2005	July		22.37	-157.5		17000000000	2300000000	5800000000	430520000000	455620000000
		2005	July		22.45	-157.65		1800000000	61000000	1300000000	3.313e+09	6474000000
		2005	July		22.55	-157.8		26000000000	1900000000	7400000000	420250000000	455550000000
		2005	July		22.58	-157.88		27000000000	400000000	6400000000	190290000000	224090000000
		2005	July		22.63	-157.95		34000000000	190000000	5400000000	190200000000	229790000000
		2005	July		22.68	-158.05		11000000000	1200000000	4600000000	251800000000	268600000000
		2005	July		22.75	-158.15		5700000000	2800000000	6700000000	122100000000	137300000000
		2005	July		22.83	-158.3		11000000000	1100000000	4100000000	37300000000	53500000000
		2005	August		22.75	-158		17000000000	1500000000	1700000000	3.7e+09	23900000000
Foster et al. (2007), doi:10.4319/lo.2007.52.2.0517		2003	April		7.14	-51.49		3497450000	309000000	204950000	1270580000	5281980000
		2003	April		10.2	-54.62		5.2155e+08	78150000	4926000	144084860000	144689486000
		2003	May		11.45	-55.56		26049500	46500000	1.26753e+08	9918500000	10117802000
		2003	May		7.77	-54.35		91915000	12407500	6.19e+07	12500050250	12666272750
		2003	May		10.77	-53.97		1005622900	131695000	4012500	303852532500	304993862900
		2003	May		10.75	-51.72		106100000	6357500	12345117500	2.6065e+08	12718225000
		2003	May		10.58	-49.69		1.69228e+10	620950000	566500000	1100700000	19211000000
		2003	May		9.68	-48.33		38629000000	46740000000	6737500000	2526500000	94633000000
		2003	May		8.63	-56.19		55000000	275000	100000	62925000	118300000
		2003	May		10.87	-54.98		1715750000	4.4375e+06	17615000	5.88242e+09	7.62023e+09
Needoba et al. (2007), doi:10.4319/lo.2007.52.4.1317		2005	October		34	-129			4.4326e+07	5.00703e+08		5.45029e+08
Foster et al. (2009b), doi:10.1111/j.1462-2920.2008.01796.x		2007	June		0.53	2.33		1.78167e+08	2381750	246450000	0	426998750
		2007	June		3.52	2.33		590295000	1.23361e+08	43821050	378300	757855350
Foster, R.A., Max Planck Institute for Marine Microbiology, rfoster@mpi-bremen.de		2008	July		24.51	-109		1119087500	42500000	0	174493400	1336080900
		2008	July		20.55	-106.55		395645500	21000000	0	30925500	447571000
		2008	July		26.51	-110.31			30000000	0	7800000	37800000
		2008	July		24.51	-109		257812500	0		5.11052e+08	7.68864e+08
Kong et al. (2011), doi:10.3354/ame01531		2009	August		21	115		4.46302e+08	5.26266e+07	5.8855e+07		5.57784e+08
		2009	August		19.8	116		1.54981e+09	4.00751e+07	3.48854e+09	1.55182e+08	5.2336e+09
		2009	August		18.7	117.3		6.53501e+08	1.96712e+08	4.16381e+08	4.99791e+07	1.31657e+09
		2009	August		18	118		3.36112e+10	1.49316e+08	1.64765e+07	4.09758e+07	3.3818e+10
Langlois et al. (2008), doi:10.1128/Aem.01720-07		2002	November		5.29	-24.03		1.98728e+07	0	0		1.98728e+07
		2002	November		11	-21.67		13759000	0	6.675e+06		20434000
		2002	November		11.5	-18.73		6.50467e+06	3.9e+06	488000		1.08927e+07
		2002	November		11	-19.75		2.1007e+07	0	0		2.1007e+07
		2002	November		11	-20.42		8.43214e+07	0	2.1767e+07		1.06088e+08
		2002	November		8.4	-18.5		29307530	0	6.77833e+06		3.60859e+07
		2004	March		22.06	-63.23		6.40933e+07	0	0		6.40933e+07
		2004	March		23.3	-64.17		178841600	0	0		178841600
		2004	March		25.79	-66		0	0	0		0
		2004	March		29.72	-61.3		0	0	0		0
		2004	March		28.21	-53.78		0	0	0		0
		2004	March		38.99	-44.01		0	0	0		0
		2004	March		42	-43		0	0	0		0
		2004	April		33.01	-41.49		1.547e+07	0	0		1.547e+07
		2004	April		33.98	-30.63		0	0	8.16833e+06		8.16833e+06
		2004	April		33.98	-30.17		0	0	0		0
		2004	April		32.58	-28.58		0	0	13410000		13410000
		2004	April		30.81	-26.73		9.27933e+07	0	8.05621e+08		8.98414e+08
		2004	April		33.8	-25.13		0	0	1.73898e+08		1.73898e+08
		2004	April		37.59	-13.48		0	0	0		0
Mazard et al. (2004), doi:10.1128/Aem.70.12.7355-7364.2004		2001	September		0	67			1.35116e+10			1.35116e+10
		2001	September		3.8	67			1.43934e+09			1.43934e+09
		2001	September		7.6	67			7.8306e+08			7.8306e+08
		2001	September		26	56.58			5.12568e+08			5.12568e+08
Moisander et al. (2008), doi:10.1038/ismej.2008.51		2006	April		9.99	108.78		1.09378e+10		2.20481e+07		1.09598e+10
		2006	April		10.32	109.07		7.6111e+09	7.49877e+07	0		7.68608e+09
		2006	April		9.78	109.52		5.58053e+09		0		5.58053e+09
		2006	April		10.95	109.75		1.41069e+09	1.18862e+06	0		1.41188e+09
		2006	April		10.52	110.37		1.40092e+10		0		1.40092e+10
		2006	April		10.03	109.97		2.11264e+09		7.18777e+08		2.83142e+09
		2006	April		11.63	109.51		1.5083e+09		0		1.5083e+09
		2006	April		11.39	110.09		7.69392e+08		0		7.69392e+08
Moisander et al. (2010), doi:10.1126/science.1185468		2003	March		-15	155		1.47906e+09	4.92197e+09	4.10035e+06	2.05265e+07	6.42565e+09
		2003	March		-17.5	155.8		2.05711e+07	1.67752e+09	8843425865	5.7572e+06	1.05473e+10
		2003	March		-20	156.61		8.53142e+07	1.29061e+10	1.75414e+10	2.79115e+07	3.05607e+10
		2003	March		-22.5	157.43		5.05812e+07	3.49472e+09	2.01866e+10	3.58629e+07	2.37678e+10
		2003	March		-25	158.27		5.46735e+07	5.51355e+08	1.95324e+10	8.03615e+06	2.01465e+10
		2003	March		-27.5	159.12		1.27373e+08	6.08917e+08	38365311075	1.06776e+07	3.91123e+10
		2003	March		-30	160		296751945	8.58202e+07	87001380335	7.93498e+06	8.73919e+10
		2003	March		-27.69	162.03		1.54775e+08	1.88484e+09	7.21917e+10	1.63597e+07	7.42476e+10
		2003	March		-25.38	164.01		6.40278e+08	1.11069e+09	3.27689e+10		3.45199e+10
		2003	March		-23.05	166.23		1.34237e+09	1.28573e+09	1.03293e+10		1.29574e+10
		2003	March		-22.55	170.39		8.54817e+09	1.0244e+09	1.31387e+10	1.24323e+07	2.27237e+10
		2003	March		-22.05	174.35		1.88836e+10	2.04554e+09	1.05447e+10		3.14738e+10
		2003	March		-21.55	178.3		1.10922e+10	5.15836e+09	8.85298e+09		2.51035e+10
		2003	April		-21.05	-177.77		1.54409e+10	4.68925e+08	933173		1.59107e+10
		2003	April		-20.47	-173.55		2.16057e+10	5.11566e+09	3.56817e+07		2.67571e+10
		2003	April		-20	-170		2.30211e+08	3.91239e+09	2.02848e+08		4.34545e+09
		2003	April		-17.5	-170		1.14364e+09	1.84752e+10	412255		1.96192e+10
		2003	April		-15	-170		5.10885e+10	2.98326e+10	2.21068e+08		8.11422e+10
		2003	April		-15	-173.75		2.92415e+10	1.30116e+10	3.77e+07		4.22909e+10
		2003	April		-15	-177.5		7.88632e+08	2.24389e+10	4.23424e+08		2.3651e+10
		2003	April		-15	178.75		9.62715e+10	6.23189e+09	2955365	4.5576e+08	1.02962e+11
		2003	April		-15	175		9.88161e+09	6.43397e+10	7.77525e+08	4.20734e+07	7.50409e+10
		2003	April		-16.75	171.75		2.96248e+10	1.20185e+10	2.6237e+09	1.26604e+08	4.43937e+10
Goebel et al. (2010), doi:10.1111/j.1462-2920.2010.02303.x		2006	June		18.39	-67.89		650000000	310000	10000	52035000	702355000
data come from Table 1.		2006	June		16.39	-65.13		59000000000	6100000	200000000	160000000	59366100000
		2006	June		12.26	-56.15		5200000000	34000000	15000000	21035000	5270035000
		2006	June		11.99	-54.45		22000000000	100000	10000	144000000	22144110000
		2006	June		11.62	-51.5		14000000000	30000	60000	103900000	14103990000
		2006	July		11.71	-49.49		23000000000	4900000	41000000	11100000	23057000000
		2006	July		11.79	-46.16		8400000000	63000	670000000	14100000	9084163000
		2006	July		11.79	-43.45		4200000000	75000	2000000	10700000	4212775000
		2006	July		12.43	-40.13		380000000	110000	510000000	1.3086e+08	1020970000
		2006	July		13.92	-35.28		340000000	18000000	830000000	23000	1188023000
		2006	July		14.98	-31.96		38000000	28000	11000000000	11028000	11049056000
		2006	July		16.9	-25		650000000	190000	4000000000	7940000	4658130000
		2006	July		10	-28.77		2300000	18000	650000000	140000	652458000
		2006	July		6.65	-30.85		9100000000	45000	18000		9100063000
		2006	July		3.33	-32.93		33000000000	110000	85000000	4.076e+06	33089186000
		2006	July		0.08	-34.99		6100000000	0	0	63000	6100063000
		2006	July		1.83	-38.5		38000000000	100000000	58000	47000000	38147058000
		2006	July		3.67	-41.96		11000000000	110000	13000	870090000	11870213000
		2006	July		5.6	-45.6		21000000000	4800000	18000	226000000	21230818000
		2006	July		7.53	-49.26		28000000000	68000	0	29600000	28029668000
		2006	July		9.47	-52.93		1400000000	60000	0	680000	1400740000
		2006	July		11.3	-56.43		480000000	0	0		480000000
Takuhei Shiozaki et al., 2014. Continetal Shelf Research		2010	May		21.5	122		12000000000	14000000000	6800000000		32800000000
		2010	May		21.5	122.5		16000000000	8500000000	2100000000		26600000000
data shown in table 3		2010	May		21	120		2100000000	1500000000	1300000000		4900000000
		2010	May		21	119.5		1500000000	560000000	1700000000		3760000000
		2010	May		21	118		12000000000	590000000	860000000		13450000000
		2010	May		21	117.5		7000000000	540000000	1200000000		8740000000
		2010	May		21	117		8400000000	320000000	720000000		9440000000
		2010	May		21	116.5		1500000000	520000000	1200000000		3220000000
		2010	September		21.5	122.5		3600000000	34000000000	41000000		37641000000
		2010	September		21	120		1800000000	1700000000	1.4e+07		3514000000
		2010	September		21	119.5		3200000000	1100000000	91000000		4391000000
		2010	September		21	119		1500000000	1800000000	13000000		3313000000
		2010	September		21	118		1400000000	4.4e+08	32000000		1872000000
		2010	September		21	117.5		1100000000	730000000	95000000		1925000000
		2010	September		21	117		1100000000	250000000	290000000		1640000000
		2010	September		21	116.5		1400000000	200000000	0		1600000000
		2010	December		21.5	122.5		1900000000	4.9e+08	3000000000		5390000000
		2010	December		21	120		990000000	750000000	3900000000		5640000000
		2010	December		21	119.5		2500000000	1700000000	4200000000		8400000000
		2010	December		21	119		1500000000	8.3e+08	2900000000		5230000000
		2010	December		21	118		2500000000	540000000	1900000000		4940000000
		2010	December		21	117.5		2400000000	2300000000	2400000000		7100000000
		2010	December		21	117		810000000	1500000000	2600000000		4910000000
		2010	December		21	116.5		700000000	760000000	2100000000		3560000000
Shiozaki et al., 2014. GBC		2009	December		16.75	69		5.40561e+06	0	0		5.40561e+06
		2009	December		14	69		5.00406e+07	5.4081e+06	0		5.54487e+07
data shown in figure 6		2009	December		10	68.75		1.94559e+08	0	0		1.94559e+08
		2009	December		4.02	69		0	0	0		0
		2009	December		-5.27	67.9		0	0	0		0
		2009	December		-20	72.55		0	0	0		0
Shiozaki et al., 2015. Biogeosciences		2012	August		39.33	142.17		0	0	5.35615e+09		5.35615e+09
		2012	August		38.42	142		0	0	2.0663e+09		2.0663e+09
data shown in figure 7, 8 and supplementary Figure S6		2012	October		39.33	142.17		1.00401e+09	0	4.5415e+07		1.04943e+09
		2012	October		38.42	142		1.32503e+07	0	1.60384e+07		2.92886e+07
		2013	January		39.33	142.17		0	0	1.44679e+07		1.44679e+07
		2013	January		38.42	142		0	0	0		0
		2013	June		39.33	142.17		0	0	3.81095e+08		3.81095e+08
		2013	June		38.42	142		0	0	101562500		101562500
		2013	September		39.33	142.17		3.81425e+07	0	36483750		7.46263e+07
		2014	March		39.33	142.17		0	0	0		0
		2014	March		38.42	142		0	0	0		0
Martinez-Perez et al., 2016. Nature Microbiology		2013	May		11.2	-60.18		1.41621e+09	126207000	1180000000	54977525	2777398525
		2013	May		13.48	-58.19		9174845000	50837900	542500000	63560475	9831743375
data from supplementary table 1		2013	May		14.3	-56.45		928662500	7173750	0	2.95321e+07	965368325
		2013	May		14.3	-54.3		5.45409e+09	69293850	1520000000	7.99638e+07	7.12335e+09
		2013	May		14.3	-49.15		2.56842e+09	4296500	0	79687225	2.65241e+09
		2013	May		14.3	-46.15		1510917500	14379000	42000000	55631500	1622928000
		2013	May		14.3	-41.45		433195000	2.47797e+07	472500000	115162375	1045637125
		2013	May		14.3	-39.3		108047500	7.2065e+06	870000000	1259467525	2244721525
		2013	May		14.5	-35		1.02638e+08	0	1450000000	42477255	1595115255
		2013	May		14.3	-32.45		31670000	805000	4500000000	67792300	4600267300
		2013	May		14.5	-30.5		28661500	4698250	1485000000	39520600	1557880350
		2013	May		14.5	-28.25		35237500	3498000	2750000000	294888900	3083624400
		2013	May		14.5	-26		31908000	1.43032e+07	1187500000	42724280	1276435530
		2013	May		14.5	-21.5		3.7085e+06	1.8725e+06	0	5.11722e+06	10698225
Berthelot et al., 2017. GRL., doi:http://doi.org/10.5194/bg-16-999-2019		2014	March		-2.8	150.2		1.59022e+08	4700000	465000	1.8e+06	1.65987e+08
		2014	March		-3.2	149.4		87220000	0	10042500	16285000	113547500
data shown in figure 1 and supplementary information		2014	March		-3.5	148.6		37942500	3.3825e+06	0	462500	41787500
		2014	March		-3.8	147.8		116140000	6.6025e+06	1760000	0	124502500
		2014	March		-4.1	146.9		176900000	1360000	2450000	1.2975e+06	182007500
		2014	March		-4.4	146		178645000	6687500	1.6875e+06	0	187020000
		2014	March		-9	152.5		9.68245e+08	760000	0	2.475e+06	9.7148e+08
		2014	March		-8.3	152.5		3472575000	1862500	2847500	0	3477285000
		2014	March		-7.7	152.5		1.02982e+09	0	0	5.175e+06	1.035e+09
		2014	March		-7	152.5		1187755000	0	0	1192500	1188947500
		2014	March		-6.3	152.5		3011522500	0	0	1.04075e+07	3021930000
		2014	March		-5.6	152		5066625000	0	0	4.1335e+07	5107960000
		2014	March		-11.5	154		2.12271e+09	3561172500	278237500	24547500	5986670000
		2014	March		-11	157		1.07078e+09	489572500	300000	30457500	1.59111e+09
		2014	March		-10.5	159		1236180000	3.07333e+08	420000	11205000	1555137500
		2014	March		-10	160.5		4322135000	4.39873e+08	0	108787500	4870795000
Moreira-Coello et al., 2017. Frontiers in Marine Sciences		2014	February		43.7	-8.73				100000		100000
		2014	May		43.7	-8.73				470000		470000
		2014	December		43.7	-8.73				0		0
data shown in Figure 6 and supplementary material		2015	April		43.7	-8.73				600000		600000
		2015	May		43.7	-8.73				334000		334000
		2015	June		43.7	-8.73				2240000		2240000
		2015	July		43.7	-8.73				2300000		2300000
		2015	September		43.7	-8.73				4500000		4500000
		2015	November		43.7	-8.73				630000		630000
		2015	December		43.7	-8.73				1660000		1660000
Shiozaki et al., 2017. GBC.		2014	July		0	-170		0	0	0	0	0
		2014	July		5	-170		0	0	0	0	0
integral data shown in Table 1		2014	July		10	-170		0	0	0	0	0
		2014	July		15	-170		7.91025e+07	7.00415e+09	4.73624e+09	3.64164e+07	1.18559e+10
		2014	July		20	-170		5.91965e+08	8.40211e+09	7.37643e+09	2.26216e+07	1.63931e+10
		2014	July		24	-170		1.73438e+08	4.68841e+08	4.48058e+10	2.58635e+07	4.5474e+10
		2014	July		30	-170		1.59479e+07	0	2.21165e+09	1.40433e+07	2.24164e+09
		2014	July		35	-170		0	0	0	0	0
		2014	July		40	-170		0	0	0	0	0
		2014	July		45	-170		0	0	0	0	0
		2014	July		50	-170		0	0	0	0	0
		2014	July		55	-170		0	0	0	0	0
		2014	July		60	-170.67		0	0	0	0	0
		2014	July		64.25	-168		0	0	6100000000	0	6100000000
		2014	July		68	-168		0	0	0	0	0
Shiozaki et al. 2018. GBC.		2013	December		0	-170		0	0	0	0	0
		2013	December		-10	-170		1.96688e+08	0	0	0	1.96688e+08
data shown in Data Set S1		2014	January		-15	-170		0	0	0	0	0
		2014	January		-20	-170		1.11288e+09	2.78867e+09	4.72587e+09	1.84586e+07	8.64588e+09
		2014	January		-25	-170		7.1665e+09	7.1283e+09	1.78326e+10	2.66016e+07	3.2154e+10
		2014	January		-30	-170		1.06037e+08	0	8.50177e+09	3.80374e+06	8.61161e+09
		2014	January		-35	-170		0	0	1.35565e+10	1.75832e+07	1.35741e+10
		2014	January		-40	-170		0	0	5.67862e+07	0	5.67862e+07
		2012	January		0	-135.01		0	0	0	0	0
		2012	January		-7.5	-127.51		0	0	0	0	0
		2012	January		-15	-120		0	0	0	0	0
		2012	January		-20.01	-120		0	0	0	0	0
		2012	January		-23	-120		0	0	0	0	0
		2012	January		-26.5	-120		0	7.36471e+07	1.31503e+10	0	1.32239e+10
		2012	January		-29.99	-120		0	0	3.44654e+09	0	3.44654e+09
		2012	January		-30	-107		0	0	8.71691e+08	0	8.71691e+08
		2012	January		-30	-100		0	0	0	0	0
		2012	January		-23	-100		0	0	0	0	0
		2012	January		-20	-100		1.15273e+08	0	0	0	1.15273e+08
Shiozaki et al, 2018. Limnology Oceanography		2015	September		65.76	-168.75				4.11116e+06		4.11116e+06
		2015	September		68	-168.78				5.36683e+06		5.36683e+06
data shown in Figure 5 and Supplementary Table 3		2015	September		70.5	-168.75				4.24443e+07		4.24443e+07
		2015	September		71.34	-157.66				2.44786e+07		2.44786e+07
		2015	September		71.77	-155.33				3.70932e+07		3.70932e+07
		2015	September		72	-154.76				1.178e+07		1.178e+07
		2015	September		72.39	-155.4				7.28491e+06		7.28491e+06
		2015	September		71.95	-158				2.30814e+07		2.30814e+07
		2015	September		72.34	-155.39				1.34697e+07		1.34697e+07
		2015	September		72.47	-155.4				3.48677e+06		3.48677e+06
		2015	September		72.38	-156				6.0232e+06		6.0232e+06
		2015	September		72.29	-156.03				3.18892e+07		3.18892e+07
		2015	September		71.83	-153.82				0		0
		2015	September		72.17	-156.22				9.48168e+06		9.48168e+06
		2015	September		73.21	-157.8				0		0
		2015	September		73.14	-162.3				0		0
		2015	September		73.31	-160.78				4.17367e+06		4.17367e+06
		2015	September		73.48	-160.14				2.26781e+06		2.26781e+06
		2015	September		74.46	-166.64				0		0
		2015	September		72	-168.75				1.88659e+06		1.88659e+06
		2015	October		67	-168.75				0		0
Stenegren et al. 2018. Biogeosciences.		2015	February		-18	159.9		7.57704e+10	32623653000	980626000	3.30236e+09	1.12677e+11
		2015	February		-18.62	162.12		5.76662e+09	6673881000	1.77124e+08	6.58757e+09	1.92052e+10
data shown in Figure 1 and Supplementary Table S3		2015	February		-19.5	165		9.17728e+10	767995000	8.47e+06	315123000	9.28644e+10
		2015	February		-19.21	164.69		3.66386e+10	1.137e+07		33602000	3.66835e+10
		2015	March		-19.91	168		1.35867e+10	1.10557e+08	347420000	1.23344e+09	1.52781e+10
		2015	March		-22	170		2.71587e+10	5.20765e+08	2.68105e+07	3.93116e+08	2.80994e+10
		2015	March		-21.37	172.13		8.7654e+09	57981963500	1.47485e+09	2.62774e+08	6.8485e+10
		2015	March		-20.73	174.27		7.09957e+09	4.27539e+10	93238500	7.73427e+08	5.07202e+10
		2015	March		-20.7	176.4		4.96869e+10	6.36401e+09	5342252500	245183500	6.16383e+10
		2015	March		-20.97	178.64		0	1.11968e+10	4.27299e+08	1876182000	1.35002e+10
		2015	March		-20.45	-178.51		2.43632e+10	6.83058e+08	1.33218e+08	5.36815e+08	2.57163e+10
		2015	March		-19.99	-175.67		1.22441e+10	4.55537e+09	42689000	2.60397e+08	1.71025e+10
		2015	March		-19.5	-172.8		1.95094e+10	15214443500	1206874000	4.47659e+07	3.59754e+10
		2015	March		-18.24	-170.86		1.86959e+10	6.6422e+07	330000	1.07201e+08	1.88698e+10
		2015	March		-18.2	-169.07		7.74976e+08	4.15253e+08		1.51432e+06	1.19174e+09
		2015	March		-18.43	-165.92		3.45495e+07	2.70259e+10	5455101000	3.00146e+08	3.28157e+10
		2015	March		-18.41	-163		0	1.59095e+07		6.95913e+06	2.28686e+07
		2015	March		-18.27	-160		0	11386000		0	11386000
Angelicque E. White et al., (2018) doi:10.3389/fmars.2018.00027		2015	April		22.75	-158		4.8645e+07			357345000	405990000
		2015	May		22.75	-158		34155000			200790000	234945000
		2015	June		22.75	-158		2315565000			4.26465e+08	2742030000
		2015	July		22.75	-158		31391010000			5601825000	36992835000
		2015	August		22.75	-158		10342620000			2450250000	12792870000
		2015	October		22.75	-158		3.32204e+10			4818915000	38039310000
		2015	November		22.75	-158		6.56398e+10			490140000	6.613e+10
		2015	December		22.75	-158		7.39004e+09			269910000	7.65995e+09
		2016	January		22.75	-158		4148550000			205155000	4353705000
		2016	February		22.75	-158		81045000			1.9692e+08	277965000
		2016	March		22.75	-158		46710000			1.1241e+08	159120000
		2016	April		22.75	-158		26685000			248670000	275355000
		2016	May		22.75	-158		1.2366e+08			74880000	198540000
		2016	July		22.75	-158		3.7683e+08			388710000	765540000
		2016	August		22.75	-158		4.60305e+08			1.24785e+08	585090000
		2016	October		22.75	-158		2659770000			2.8071e+08	2940480000
		2016	November		22.75	-158		190485000			6.66e+06	197145000
Church et al, (2008), Limnol. Oceanogr, doi: 10.4319/lo.2008.53.1.0063		2004	March		8.08	-158.27		0	16000000	43000000	0	59000000
data come from Table 1.		2004	March		10.78	-157.95		5600000	0	11000000	0	16600000
		2004	March		12.7	-158.27		0	0	9500000	85000000	94500000
		2004	March		14.88	-158.11		31000000	100000000	1700000000	63000000	1894000000
		2004	March		18.97	-158		0	62000000	3500000000	64220000	3626220000
		2004	March		20.25	-158.11		48000000	5000000	4400000000	66000000	4519000000
		2003	April		23.63	-157.32		13000000	64000000	4300000000	190000	4377190000
		2003	October		25.25	-156.85		320000000	3000000000	320000000	1250000000	4890000000
		2003	April		27.28	-156.85		9800000	3500000	5700000000	138000	5713438000
		2003	October		29.87	-155.91		15000000	120000000	1100000000	180190000	1415190000
		2003	April		32.53	-156.06		0	0	0	0	0
		2003	April		33.25	-155.91		0	2200000	17000000	0	19200000
		2003	October		34.7	-154.96		0	0	2800000	1900000	4700000
		2003	April		47.23	-151.66		0	0	0	0	0
		2003	October		47.63	-151.71		0	0	0	0	0
Deniz Bombar et al,. 2015, J. Plankton Res.,doi:10.1093/plankt/fbv049		2011	September		24.61	-157.58		6.69407e+06	2.10025e+07	1.40256e+08	54733.4	1.68007e+08
data come from Figure 6.		2011	September		24.7	-157.43		3.78425e+06	1.84247e+07	1.01097e+08	60089.7	1.23366e+08
		2011	September		24.77	-157.28		3.06366e+07	3.14507e+06	7.28719e+07	184162	1.06838e+08
		2011	September		24.8	-157.17		3.06366e+07	386972	4.04241e+07	92529.7	7.15401e+07
		2011	September		25.02	-157.51		5.89712e+06	2.24238e+07	1.49748e+08	14597.6	1.78083e+08
		2011	September		25.03	-157.57		9.18967e+06	1.41795e+07	1.94581e+08	10633.4	2.17961e+08
		2011	September		25.04	-157.66		7.59854e+06	2.58416e+06	6.39278e+07	24111.6	7.41346e+07
		2011	September		25.06	-157.78		1.34413e+07	1.03328e+06	5.60815e+07	21451	7.05775e+07
Andreas Krupke et al,(2013) elsevier, doi:http://dx.doi.org/10.1016/j.syapm.2013.02.002		2010	December		16.76	-25.12		0	1129800000	3200000000		4329800000
Jenni-Marie Ratten et al,.(2014), doi:org/10.1016/j.dsr2.2014.11.012		2011	November		31.86	-64.31		40062500	7.10283e+06	1.85105e+07	248967500	3.14643e+08
??????????????		2011	November		17.57	-24.66		17010500000	4.24887e+08	6728495125	1.58367e+08	2.43222e+10
Wu et al. 2019, doi: 10.1007/s00248-019-01355-1		2017	March		-4	96.33		3.45362e+10				3.45362e+10
		2017	March		0	92		3.96467e+10	4.93664e+09			4.45833e+10
		2017	March		2	92.57		1.68914e+10	1.19837e+10			2.88752e+10
		2017	March		4.99	90.5		1.04997e+10	8.8532e+08			1.1385e+10
		2017	March		0	88		1.9667e+09	3.04419e+08			2.27112e+09
		2017	March		0	84		2.61478e+09	2.95158e+09			5.56635e+09
		2017	April		9.99	84.49		7.442e+10	1.17988e+10			8.62188e+10
		2017	April		10	86.5		8.56777e+10	7.9014e+08			8.64678e+10
		2017	April		9.25	89.13		45025000000	19416000000			64441000000
		2017	April		10	87.99		3.10308e+12	3.90989e+10			3.14218e+12
Moisander et al.(2014),doi:10.1038/ismej.2014.49		2011	March		-15	155		1479061510	4.92197e+09	3962630	14488335	6.41948e+09
		2011	March		-17.5	155.8		20571400	1.67752e+09	8842905865	4214690	1.05452e+10
		2011	March		-20	156.61		85326885	1.29061e+10	17541098075	18230145	3.05508e+10
		2011	March		-22.5	157.43		50565295	3.49472e+09	20186633315	22144855	2.37541e+10
		2011	March		-25	158.27		54671515	5.51355e+08	19532411510	4771230	2.01432e+10
		2011	March		-30	160		296775385	8.58202e+07	87001415265	1497715	8.73855e+10
		2011	March		-27.5	159.12		110396385	6.08917e+08	38365311075	10250285	3.90949e+10
		2011	March		-27.69	162.03		4391550	1.50442e+09	47943623080	17141800	4.94696e+10
		2011	March		-25.38	164.01		806314465	7.50849e+08	16320957595	0	1.78781e+10
		2011	March		-23.05	166.23		1739369710	1.63545e+09	5945390100	17937045	9.33814e+09
		2011	March		-22.55	170.39		8.46253e+09	1.0243e+09	13138471380	4.023e+06	2.26293e+10
		2011	April		-22.05	174.35		18875615720	2.04931e+09	10547657875	61921440	3.15345e+10
		2011	April		-21.55	178.3		11092026925	5.15836e+09	8.85295e+09	31933296	2.51353e+10
		2011	April		-21.05	-177.77		15436451190	4.68649e+08	911420	7632930	1.59136e+10
		2011	April		-20.47	-173.55		21605403210	5.08901e+09	34910725	47622735	2.67769e+10
		2011	April		-15	-170		51097242995	2.97717e+10	221051460	7474220	8.10975e+10
		2011	April		-15	-173.75		29241553340	1.30116e+10	37705035	72995475	4.23639e+10
		2011	April		-15	-177.5		788552580	2.24389e+10	423342570	22483050	2.36733e+10
		2011	April		-15	178.75		96271525705	6.23189e+09	2955365	415371735	1.02922e+11
		2011	April		-15	175		8.32965e+09	9.25959e+10	774030000	32218350	1.01732e+11
		2011	April		-16.75	171.75		29601210110	1.20164e+10	2623694110	118526175	4.43598e+10
		2013	April		-20	-170		229935305	3.90558e+09	202706370	11526535	4.34975e+09
		2013	April		-17.5	-170		1143347935	1.84751e+10	82255	0	1.96185e+10
Chen et al. 2019,doi: 10.1002/lno.11123		2015	December		0	137		4084710000	46515000	0	56565000	4187790000
		2015	December		0	139		4668307500	154395000	0	295620000	5118322500
		2015	December		0	142		345018485000	834677500	0	3103045000	348956207500
		2015	December		0	145		4251210000	12840000	0	208582500	4472632500
		2015	December		0	148		153897500	8.19e+06	0	21175000	183262500
		2015	December		0	151		2663030000	0	0	21120000	2684150000
		2016	January		0	153		118730000	1287500	0	9130000	129147500
		2016	January		0	156		210910000	0	0	6022500	216932500
		2016	January		0	159		20445000	0	0	0	20445000
		2016	January		1	143		777130000	8.2025e+06	0	1339780000	2125112500
		2016	January		4	143		56525000	19190000	0	25552500	101267500
		2016	January		8	143		119737500	1486117500	0	1.33085e+08	1738940000
		2016	January		11	143		18010000	57750000	0	27350000	103110000
		2015	June		18	110.5		53566829000	27777000	121120000	32375000	53748101000
		2015	July		21	119		4557529500	10667500	219104000	4325500	4791626500
		2015	June		18	110		4940225500	10856500	418516500	15191000	5384789500
		2015	June		18	115.5		330094500	84409500	2.50702e+09	1.62535e+07	2.93778e+09
		2015	June		18	112.5		22265077500	12712500	12903102500	19972500	35200865000
		2015	June		20	118		4862026500	5198500	3575500	15804500	4886605000
Turk Kubo et al., 2014. Environmental Microbiology		2010	February		-20	-80		0	0			0
		2010	February		-20	-85		0	0			0
		2010	February		-20	-85		0	0			0
		2010	February		-20	-90		0	0			0
		2010	February		-20	-100		0	0			0
		2010	February		-15	-100		0	0		0	0
		2010	February		-10	-100		0	0		0	0
		2010	February		-10	-95		0	0			0
		2010	February		-10	-91		0	0			0
		2010	February		-10	-86		0	0			0
		2010	February		-10	-83		0	0			0
		2010	April		-20	-90		0	0	1000000000	0	1000000000
		2011	April		-20	-100		0	0		0	0
		2011	April		-10	-100		3901000	0		0	3901000
		2011	April		-10	-91		18000000	0		0	18000000
		2011	March		-10	-86		0	0		0	0
Sato et al, 2020 doi: 10.1029/2020JC017071		2018	June		42.52	139.7				1.56379e+08		1.56379e+08
		2018	June		44.5	144.33				2.04189e+09		2.04189e+09
		2018	June		45.32	142.68				2.21501e+09		2.21501e+09
Liu et al., 2020 doi: 10.1016/j.rsma.2020.101106		2014	May		20.49	118.49		7.85646e+08	5739781250	126863750		6.65229e+09
		2014	May		20.49	117		3392050000	1.38892e+10	3.91271e+08		1.76725e+10
		2014	May		20.49	116.5		1.47263e+09	1.69458e+10	782250000		1.92007e+10
		2014	May		20.5	116.5		190010000000	3643750000	2626250000		196280000000
		2014	May		20.5	117.5		3070625000	1745156250	986718750		5802500000
		2014	May		20.5	118.5		13573750000	1809375000	784687500		16167812500
		2015	August		20.5	119.5		64027187500	1764062500	2869375000		68660625000
		2015	August		20.5	120.5		50911875000	5915625000	862812500		57690312500
		2015	August		20.5	117.5		896503125	4.64917e+09	2.33396e+08		5.77907e+09
		2015	August		20.51	120.33		1960750000	3077375000	2.34748e+08		5.27287e+09
		2015	August		20.52	119.52		659583750	5337500000	1.7974e+08		6.17682e+09
Hallstrom et al., 2022 doi: 10.1007/s10533-022-00940-w		2017	July		23	-16.8		0		1.87387e+08		1.87387e+08
		2017	July		23	-18.5		0		1.7267e+09		1.7267e+09
Integratal data come from figure 4b		2017	July		23	-19.31		0		4.6139e+09		4.6139e+09
some date estimate from supplementary table		2017	July		23	-20.2		0		2.30994e+07		2.30994e+07
		2017	July		23	-21.82		0		1.13355e+10		1.13355e+10
		2017	July		23	-23.5		0		1.74109e+10		1.74109e+10
		2017	July		23	-26		2.84774e+07		1.26244e+10		1.26529e+10
		2017	July		20.05	-26		0		2.24943e+09		2.24943e+09
		2017	July		19.9	-26		0		1.36989e+10		1.36989e+10
		2017	July		17.5	-25.26		1.23282e+07		9.0085e+10		9.00973e+10
		2017	July		17.5	-23.03		0		2.30994e+07		2.30994e+07
		2017	August		17.5	-20.8		2.08065e+08		1.51985e+08		3.6005e+08
		2017	August		18.28	-18.57		4.32912e+06		1.11045e+07		1.54336e+07
		2017	August		20.7	-18.57		0		0		0
Church and Zehr (2020)		2004	November		22.75	-158		1.39372e+09	1.46684e+09	4.32031e+09	4.71478e+08	7.65234e+09
dataset shown in preprint Dugenne et al., 2021 doi:10.1101/2021.06.03.446955		2004	December		22.75	-158		3.61461e+08	1.06632e+08	7.46075e+09	1.68556e+08	8.09739e+09
doi: 10.5281/zenodo.4728253		2005	February		22.75	-158		4.1839e+07	1.19116e+07	5.90147e+09	3.08716e+08	6.26394e+09
		2005	March		22.75	-158		0	4.77389e+08	2.60121e+10	2.09198e+09	2.85814e+10
		2005	May		22.75	-158		9.61995e+07	3.35593e+08	2.17864e+10	5.17373e+08	2.27355e+10
		2005	June		22.75	-158		3.18494e+07	1.26375e+08	3.8994e+09	1.70926e+08	4.22855e+09
		2005	July		22.75	-158		5.37189e+09	5.54781e+08	3.35027e+09	1.75697e+09	1.10339e+10
		2005	August		22.75	-158		4.95598e+09	4.80755e+09	1.29401e+09	5.28515e+08	1.15861e+10
		2005	September		22.75	-158		5.13385e+08	3.09437e+08	5.59064e+08	1.32296e+10	1.46115e+10
		2005	October		22.75	-158		2.76759e+08	6.73712e+07	5.62353e+07	1.29028e+06	4.01655e+08
		2005	November		22.75	-158		5.75106e+08	5.11518e+08	3.04621e+10	5.14637e+08	3.20633e+10
		2005	December		22.75	-158		2.96972e+08	4.1167e+08	4.25767e+10	7.65589e+07	4.33619e+10
		2006	January		22.75	-158		2.12601e+09	1.02918e+08	8.08458e+10	4.70552e+08	8.35453e+10
		2006	February		22.75	-158		4.58326e+08	2.98596e+07	3.88172e+10	5.01275e+08	3.98067e+10
		2006	March		22.75	-158		6.03348e+07	1.32345e+08	5.21275e+10	1.64137e+09	5.39615e+10
		2006	April		22.75	-158		1.86313e+09	3.04254e+08	3.1042e+10	2.31652e+07	3.32326e+10
		2006	May		22.75	-158		1.93506e+07	4.43642e+07	2.34898e+10	1.46541e+07	2.35682e+10
		2006	June		22.75	-158		3.46401e+08	5.23467e+09	1.94578e+10	1.47032e+07	2.50535e+10
		2006	July		22.75	-158		2.33612e+09	2.11554e+09	1.4879e+10	6.80512e+08	2.00112e+10
		2006	August		22.75	-158		4.58194e+08	1.61601e+08	8.44278e+08	9.97758e+08	2.46183e+09
		2006	September		22.75	-158		6.00443e+08	3.2017e+09	1.48604e+10	0	1.86626e+10
		2006	October		22.75	-158		1.46901e+09	2.31517e+09	1.45299e+09	6.18444e+07	5.29902e+09
		2006	November		22.75	-158		1.20916e+09	4.08317e+08	2.05815e+09	7.26605e+08	4.40223e+09
		2006	December		22.75	-158		1.21993e+09	1.76546e+09	5.15122e+09	8.96615e+08	9.03322e+09
		2007	February		22.75	-158		2.39188e+09	5.45381e+07	1.08742e+10	1.97488e+08	1.35181e+10
		2007	March		22.75	-158		2.0205e+09	8.00787e+07	9.67847e+10	7.90686e+07	9.89644e+10
		2007	May		22.75	-158		1.30447e+10	3.32879e+08	9.53046e+10	1.71812e+09	1.104e+11
		2007	June		22.75	-158		2.37021e+09	6.58586e+08	6.1283e+10	1.70644e+07	6.43289e+10
		2007	July		22.75	-158		5.18361e+09	1.09414e+09	7.50016e+10	1.25732e+08	8.14051e+10
		2007	August		22.75	-158		3.62562e+10	1.03372e+10	3.58534e+10	1.87399e+06	8.24487e+10
		2007	September		22.75	-158		9.02158e+07	1.27117e+08	2.17022e+09	1.66787e+07	2.40424e+09
		2007	October		22.75	-158		3.04125e+10	1.6389e+09	1.79873e+10	1.60949e+08	5.01996e+10
		2007	December		22.75	-158		5.17359e+08	1.22437e+09	4.37135e+09	1.29482e+07	6.12603e+09
		2007	December		22.75	-158		4.0562e+08	5.12847e+08	8.21094e+09	9.79219e+07	9.22733e+09
		2008	February		22.75	-158		5.08531e+08	6.86104e+07	3.95773e+09	3.58503e+07	4.57073e+09
		2008	February		22.75	-158		2.51192e+08	2.27779e+08	1.63923e+10	5.49895e+07	1.69263e+10
		2008	May		22.75	-158		1.92143e+10	2.80004e+09	6.35167e+10	4.43095e+07	8.55753e+10
		2008	June		22.75	-158		5.19304e+07	4.31006e+09	3.0978e+10	5.12155e+08	3.58522e+10
		2008	July		22.75	-158		5.18153e+09	1.40052e+09	1.0482e+10	2.29462e+08	1.72935e+10
		2008	August		22.75	-158		1.60507e+10	1.39844e+09	1.42038e+10	1.0918e+08	3.17622e+10
		2008	October		22.75	-158		5.79681e+09	3.66706e+09	4.96547e+08	4.52892e+07	1.00057e+10
		2008	December		22.75	-158		8.48142e+09	8.58419e+08	9.82404e+09	5.53101e+07	1.92192e+10
		2009	January		22.75	-158		8.1937e+08	3.92331e+07	3.37775e+09	3.03943e+07	4.26674e+09
		2009	February		22.75	-158		2.3969e+08	1.99967e+08	2.39119e+10	1.88477e+08	2.45401e+10
		2009	May		22.75	-158		2.55108e+07	1.72444e+08	4.77003e+10	1.15029e+07	4.79098e+10
		2009	May		22.75	-158		6.1542e+07	2.49641e+08	9.19426e+10	3.13646e+07	9.22851e+10
		2009	July		22.75	-158		5.70663e+08	1.03855e+09	3.97412e+10	3.96968e+07	4.13901e+10
		2009	July		22.75	-158		2.21191e+09	1.01778e+10	5.07496e+10	1.08241e+08	6.32475e+10
		2009	August		22.75	-158		2.35207e+09	3.61833e+09	8.32478e+09	1.27165e+08	1.44224e+10
		2009	September		22.75	-158		2.0546e+09	2.22715e+10	1.32187e+10	5.20359e+07	3.75968e+10
		2009	November		22.75	-158		1.65889e+07	3.01198e+07	3.61236e+09	2.36357e+06	3.66143e+09
		2009	December		22.75	-158		5.1565e+09	9.74022e+08	2.07308e+10	3.60704e+07	2.68974e+10
		2010	March		22.75	-158		1.91975e+09	6.37075e+08	2.50365e+10	8.72799e+07	2.76806e+10
		2010	April		22.75	-158		4.61747e+08	4.23463e+08	4.07935e+10	6.01293e+07	4.17389e+10
		2010	May		22.75	-158		6.82967e+08	9.93878e+07	4.79336e+10	3.41151e+07	4.875e+10
		2010	June		22.75	-158		8.49123e+08	4.30634e+07	2.29189e+10	1.15469e+08	2.39266e+10
		2010	July		22.75	-158		4.11807e+08	6.76077e+08	8.54485e+09	1.36244e+08	9.76897e+09
		2010	August		22.75	-158		2.50634e+10	2.17267e+10	3.71639e+10	3.51211e+08	8.43053e+10
		2010	September		22.75	-158		1.39976e+09	2.52017e+09	9.39093e+09	2.17463e+07	1.33326e+10
		2010	October		22.75	-158		6.60342e+08	3.18165e+10	9.82672e+09	4.99078e+06	4.23085e+10
		2010	November		22.75	-158		2.97844e+08	4.65017e+08	5.52964e+09	1.9571e+07	6.31208e+09
		2011	January		22.75	-158		3.04315e+08	3.32532e+08	7.91943e+10	1.1256e+08	7.99437e+10
		2011	March		22.75	-158		1.44957e+09	2.38625e+08	2.21567e+10	1.2695e+07	2.38576e+10
		2011	April		22.75	-158		7.58014e+08	1.59266e+08	2.3183e+10	3.19698e+07	2.41323e+10
		2011	May		22.75	-158		2.52463e+08	1.01573e+08	1.18545e+10	4.69387e+07	1.22555e+10
		2011	July		22.75	-158		1.04997e+09	2.14025e+09	1.35173e+10	1.21414e+08	1.6829e+10
		2011	September		22.75	-158		1.3537e+09	5.37601e+09	1.41095e+09	9.45181e+07	8.23518e+09
		2011	September		22.75	-158		3.81882e+08	8.05385e+09	1.96777e+09	7.43206e+07	1.04778e+10
		2011	November		22.75	-158		5.41138e+08	3.50483e+09	4.00364e+09	4.58842e+07	8.09549e+09
		2011	December		22.75	-158		1.94191e+08	9.19496e+07	5.96766e+08	1.8479e+07	9.01385e+08
		2011	December		22.75	-158		1.629e+07	6.64389e+07	5.54973e+08	7.94587e+06	6.45648e+08
		2012	January		22.75	-158		1.48362e+06	1.138e+07	2.98514e+09	5.89332e+06	3.0039e+09
		2012	March		22.75	-158		3.09983e+06	9.13874e+08	6.8066e+10	1.96982e+08	6.918e+10
		2012	May		22.75	-158		5.5981e+07	6.43475e+08	3.39008e+10	4.27819e+08	3.50281e+10
		2012	June		22.75	-158		5.14197e+07	5.23997e+09	4.47533e+10	6.07001e+08	5.06517e+10
		2012	June		22.75	-158		3.30869e+08	2.09979e+10	3.56485e+10	1.15367e+09	5.81309e+10
		2012	August		22.75	-158		3.02406e+08	2.17797e+10	2.08061e+10	5.00758e+08	4.3389e+10
		2012	August		22.75	-158		6.23712e+08	2.57517e+10	2.89805e+10	2.52819e+08	5.56088e+10
		2012	September		22.75	-158		2.96804e+08	4.65989e+08	5.28365e+10	8.008e+07	5.36794e+10
		2012	October		22.75	-158		5.13878e+07	2.0504e+09	4.61243e+10	1.56067e+08	4.83821e+10
		2012	December		22.75	-158		2.14375e+07	1.28151e+09	7.71109e+10	2.25812e+08	7.86397e+10
		2013	February		22.75	-158		4.60035e+06	9.19464e+07	1.23131e+11	2.21522e+08	1.23449e+11
		2013	April		22.75	-158		1.85207e+06	1.96451e+08	2.343e+10	2.54739e+08	2.38831e+10
		2013	May		22.75	-158		7.91522e+07	5.09687e+08	2.1734e+10	2.13047e+08	2.25359e+10
		2013	June		22.75	-158		3.04423e+09	5.53725e+09	1.52277e+10	2.13163e+09	2.59408e+10
		2013	September		22.75	-158		2.27205e+09	1.23771e+10	1.11584e+10	9.57182e+08	2.67647e+10
		2013	October		22.75	-158		2.28166e+09	1.64079e+09	3.26355e+09	1.85929e+08	7.37193e+09
		2013	October		22.75	-158		2.43442e+09	4.57542e+09	4.36943e+09	3.44878e+08	1.17242e+10
		2013	November		22.75	-158		3.43444e+09	1.40107e+10	8.64895e+09	4.63347e+08	2.65574e+10
		2013	December		22.75	-158		4.39915e+09	1.80712e+09	9.891e+09	1.57513e+08	1.62548e+10
		2014	January		22.75	-158		3.79713e+07	7.6627e+08	1.89026e+10	2.47338e+08	1.99542e+10
		2014	February		22.75	-158		6.30926e+08	6.53607e+08	2.42407e+10	1.3149e+08	2.56567e+10
		2014	March		22.75	-158		5.92425e+08	1.35744e+09	1.62228e+10	4.63614e+08	1.86363e+10
		2014	April		22.75	-158		1.77332e+08	9.72586e+08	5.15273e+09	4.20639e+08	6.72329e+09
		2014	June		22.75	-158		1.27617e+08	8.64696e+08	1.45588e+10	8.06103e+07	1.56317e+10
		2014	July		22.75	-158		5.52451e+08	3.90529e+09	8.07745e+09	6.53464e+08	1.31887e+10
		2014	September		22.75	-158		5.56506e+10	1.52378e+11	1.06398e+10	4.94305e+08	2.19163e+11
		2014	October		22.75	-158		9.94901e+10	6.07258e+11	9.03763e+09	5.61754e+09	7.21404e+11
		2014	November		22.75	-158		5.1706e+10	2.24931e+11	2.51806e+08	1.81797e+09	2.78707e+11
		2014	December		22.75	-158		6.20009e+09	9.65159e+09	1.98926e+09	1.38505e+09	1.9226e+10
		2015	February		22.75	-158		6.68489e+07	8.79701e+07	1.5129e+11	4.28157e+08	1.51873e+11
		2015	April		22.75	-158		1.87508e+08	7.45827e+08	6.11813e+10	5.44954e+08	6.26596e+10
		2015	April		22.75	-158		5.85677e+07	1.11084e+09	1.39079e+11	2.70848e+08	1.40519e+11
		2015	May		22.75	-158		4.16124e+07	1.97962e+09	2.17865e+11	1.4997e+08	2.20037e+11
		2015	June		22.75	-158		5.24867e+09	4.02718e+09	1.35371e+11	2.56982e+08	1.44904e+11
		2015	July		22.75	-158		3.38145e+10	3.61383e+10	3.52701e+10	3.26702e+09	1.0849e+11
		2015	August		22.75	-158		1.44503e+10	1.71685e+10	1.4249e+10	2.44459e+09	4.83123e+10
		2015	October		22.75	-158		4.51077e+10	1.41009e+10	1.21676e+09	3.29218e+09	6.37176e+10
		2015	November		22.75	-158		1.07086e+11	5.83717e+09	1.16467e+10	6.78081e+08	1.25248e+11
		2015	December		22.75	-158		9.12047e+09	4.56264e+09	7.19485e+09	2.04379e+08	2.10823e+10
		2016	January		22.75	-158		5.40303e+09	3.09063e+09	1.73345e+10	1.55193e+08	2.59833e+10
		2016	February		22.75	-158		2.18084e+08	2.30708e+09	1.69555e+10	2.15885e+08	1.96965e+10
		2016	March		22.75	-158		5.26345e+07	1.38421e+09	1.45271e+10	1.28926e+08	1.60928e+10
		2016	April		22.75	-158		3.66851e+07	6.04146e+08	7.80806e+09	1.92381e+08	8.64127e+09
		2016	June		22.75	-158		2.63416e+08	1.86391e+09	9.01701e+09	6.67016e+07	1.1211e+10
		2016	July		22.75	-158		8.15711e+08	1.01446e+10	9.43241e+09	3.41633e+08	2.07344e+10
		2016	August		22.75	-158		6.93495e+08	5.67746e+09	4.51369e+09	8.2497e+07	1.09671e+10
		2016	October		22.75	-158		3.43485e+09	7.49483e+09	1.80726e+09	1.71723e+08	1.29087e+10
		2016	November		22.75	-158		2.6501e+08	5.28646e+08	8.29464e+08	7.63779e+06	1.63076e+09
		2017	January		22.75	-158		2.46477e+08	1.22487e+09	5.576e+09	4.64044e+08	7.51139e+09
		2017	February		22.75	-158		2.38043e+07	4.90232e+08	7.05409e+09	9.45306e+07	7.66265e+09
Detoni et al. (2022)		2017	Feburary		-20.66	-32.88		862162	4.06486e+09	1.56503e+08	9.74457e+07	4.31967e+09
doi: 10.3389/fmars.2022.856643		2017	Feburary		-20.66	-31.62		0	1.04843e+10	1.63199e+08	1.73868e+09	1.23862e+10
		2017	Feburary		-20.66	-34.75		8.18237e+08	9.81682e+09	1.65837e+07	4.76041e+07	1.06992e+10
		2017	Feburary		-20.64	-32.21		1.55563e+08	9.1737e+09	3.91221e+08	3.10011e+08	1.00305e+10
		2017	Feburary		-20.64	-29.92		1.81332e+06	1.2003e+10	4.95503e+08	2.96813e+08	1.27972e+10
		2017	Feburary		-20.64	-33.48		2.56832e+07	2.53812e+10	7.87241e+08	2.22416e+09	2.84183e+10
		2017	Feburary		-20.63	-30.81		1.77419e+08	7.21e+09	1.56257e+08	9.18889e+08	8.46256e+09
		2017	Feburary		-20.63	-34.2		2.81815e+08	1.75418e+09	1.66102e+08	1.03896e+08	2.30599e+09
		2017	Feburary		-20.63	-28.31		4.43698e+07	1.12757e+10	8.05496e+08	2.40789e+08	1.23663e+10
		2017	Feburary		-20.61	-29.22		1.96312e+08	2.18005e+09	1.00299e+09	2.29826e+08	3.60917e+09
		2017	Feburary		-20.57	-35.36		6.9688e+07	2.36211e+08	7.7779e+08	2.26901e+08	1.31059e+09
		2017	Feburary		-20.54	-37.23		2.49368e+09	8.62904e+09	1.03273e+07	2.67745e+07	1.11598e+10
		2017	Feburary		-20.5	-38.14		4.40635e+08	1.48608e+09	9.8592e+07	2.94241e+07	2.05473e+09
		2017	Feburary		-20.47	-35.99		7.87253e+07	4.93015e+08	9.00301e+06	1.69449e+07	5.97689e+08
		2017	Feburary		-20.35	-36.68		8.44479e+08	4.0662e+08	2.38786e+08	7.21164e+07	1.562e+09
		2017	Feburary		-20.31	-38.13		2.46379e+09	6.9248e+08	6.57567e+06	4.09776e+07	3.20382e+09
		2017	Feburary		-20.19	-37.65		1.10824e+10	1.71777e+09	0	4.88384e+07	1.2849e+10
		2017	Feburary		-20.06	-38.13		2.5465e+09	5.25206e+09	1.41449e+08	7.79589e+07	8.01797e+09
Sato et al. (2022) doi: 10.1029/2022JG007104		2018	December		-24.01	111.02		8.23149e+08		1.20505e+07		835199453
		2018	December		-23.4	109		7.37554e+08		12294207		7.49848e+08
data from supplementary table		2018	December		-22	111.25		8387910		18853752		27241662
		2018	December		-20	111.5		23731230		17619007		41350237
		2018	November		-19.99	88		0		0		0
		2018	December		-16	112		0		9238597		9238597
		2018	November		-15	87.99		0		0		0
		2018	December		-15	108.5		0		6.30642e+06		6.30642e+06
		2018	December		-12	107.12		1.40544e+07		0		1.40544e+07
		2018	December		-12	112.5		0		7290203		7290203
		2018	November		-10	88		0		0		0
		2018	December		-8.99	105.74		16979113		0		16979113
		2018	November		-5	88.01		0		5.98265e+06		5.98265e+06
		2018	November		0	88.01		0		1.86234e+06		1.86234e+06
		2018	November		4.99	88		0		0		0
		2018	November		9.93	88		1.11838e+08		4.24244e+07		1.54262e+08
		2018	November		15	88		1.02185e+07		1.9822e+07		3.00405e+07
		2018	November		16.46	88.05		4504707000		17411500		4522118500
Turk-Kubo et al. (2021)		2017	May		28.29	-115.91		0	0	1314202500	0	1314202500
doi:10.1038/s43705-021-00039-7		2017	October		28.29	-115.91		277382500	17815000	6.61973e+10	42463500	6.65349e+10
		2017	May		28.63	-115.26		0	0	7592500	0	7592500
		2017	October		28.63	-115.26		3080000	3000000	90886379000	22921500	90915380500
		2017	May		28.8	-114.93		0	0	3120000	0	3120000
		2017	October		28.8	-114.93		33675000	0	42215228000	0	42248903000
		2017	May		29.69	-117.69		0	960000	33075011000	0	33075971000
		2017	October		29.69	-117.69		0	0	69497243500	103644000	69600887500
		2017	May		30.02	-117.03		0	0	1681724000	0	1681724000
		2017	October		30.02	-117.03		29250000	0	14957673000	61358500	15048281500
		2017	May		30.19	-116.69		0	0	4400000	0	4400000
		2017	October		30.19	-116.69		0	0	29124053500	88105500	29212159000
		2017	May		30.36	-116.36		0	0	22401585000	0	22401585000
		2017	October		30.36	-116.36		0	1820000	104259466500	0	104261286500
		2017	May		31.51	-120.24		0	0	1253500	0	1253500
		2017	October		31.51	-120.24		4005000	0	4049383000	107544500	4160932500
		2017	October		31.7	-119.41		72020000	0	68901725500	389376500	69363122000
		2017	May		31.85	-119.58		0	1680000	8000000	0	9680000
		2017	October		31.85	-119.58		6743000	0	2503966000	89774500	2600483500
		2017	May		32.18	-118.9		0	0	36102000	0	36102000
		2017	October		32.18	-118.9		7410000	0	19087093500	470527500	19565031000
		2017	May		32.51	-118.21		0	0	19537893500	0	19537893500
		2017	October		32.51	-118.21		0	0	98133504000	21123500	98154627500
		2017	May		32.84	-117.54		0	0	9005074000	0	9005074000
		2017	May		32.85	-117.53		0	0	852028500	0	852028500
		2017	October		32.85	-117.53		0	0	72082027000	663155000	72745182000
		2017	October		33.56	-119.84		30160000	0	1672080050	85346000	1787586050
Bonnet et al. (2015)		2012	September		-21.64	164.51		0	0	4.79141e+09	7.2184e+06	4.79863e+09
doi: https://doi.org/10.1002/2015gb005117		2012	September		-20.99	163.11		0	0	2.43955e+10	0	2.43955e+10
		2012	September		-20.32	161.73		0	2.55489e+06	9.62947e+09	0	9.63203e+09
Data shown in Fig. 5		2012	September		-18.81	152.29		0	0	1.00595e+08	0	1.00595e+08
		2012	September		-18.17	157.19		6.2827e+07	0	1.01029e+09	1.78229e+07	1.09094e+09
		2012	September		-17.07	152.28		0	0	2.42369e+06	0	2.42369e+06
		2012	July		-16	163		1.40876e+07	3.48042e+08	8.60571e+08	0	1.2227e+09
		2012	July		-14	163		2.13909e+07	0	0	2.93124e+08	3.14514e+08
		2012	July		-11.37	155		2.04557e+10	5.04255e+07	0	3.703e+06	2.05098e+10
		2012	July		-11.06	156.22		3.23336e+07	0	0	2.29395e+07	5.52731e+07
		2012	July		-11	163		7.51202e+08	4.15321e+09	0	4.67193e+06	4.90909e+09
		2012	July		-10.31	159.18		4.10083e+10	3.87569e+07	0		4.1047e+10
		2012	July		-10.01	160.36		1.85192e+09	6.95529e+06	0		1.85887e+09
		2012	July		-9.97	153.22		3.11142e+08	0	0	5.15052e+07	3.62647e+08
		2012	July		-9.19	162.69		1.41687e+08	1.69494e+08	0	0	3.11182e+08
		2012	July		-8.87	155.12		1.32931e+09	0	0	2.4865e+07	1.35418e+09
		2012	July		-6.16	152.5		8.71321e+09	4.94124e+06	0		8.71815e+09
		2012	July		-4.94	153.6		4.59187e+09	2.2834e+07	0	5.9602e+06	4.62067e+09
		2012	July		-4.91	152.87		1.49962e+09	1.6392e+07	0	1.15413e+08	1.63143e+09
		2012	July		-4.23	155.36		0	8.96417e+07	0	1.1e+06	9.07417e+07
		2012	July		-4.08	152.54		1.06408e+11	1.1828e+07	0	0	1.0642e+11
Bonnet et al. (2023) doi: 10.1038/s41396-022-01319-3		2019	November		-21.17	-175.96		3.52556e+12	9.20105e+09			3.53476e+12
		2019	November		-21.16	-175.75		2.14664e+11	4.54654e+09			2.19211e+11
only surface shown in Fig.. 1		2019	November		-21.03	172.18		9.67201e+07	3.1452e+09			3.24192e+09
data from author		2019	November		-20.55	175.82		3.43702e+08	4.8464e+09			5.19011e+09
		2019	November		-20.53	-179.53		4.98122e+10	1.33047e+09			5.11426e+10
		2019	November		-20.51	-177.13		2.409e+10	1.99238e+10			4.40138e+10
		2019	November		-20.5	-172.01		7.95565e+10	6.26622e+10			1.42219e+11
		2019	November		-20.39	-166.44		1.57125e+07	2.19054e+10			2.19211e+10
		2019	November		-19.52	-177.05		2.22917e+11	3.78831e+09			2.26705e+11
		2019	November		-19.42	-175.13		1.79682e+12	1.94374e+10			1.81626e+12
		2019	November		-19.42	-174.95		1.21972e+11	5.09835e+10			1.72956e+11
Foster et al. (unpublished)		2016	June		8.27	106.19						0
		2016	June		9.23	106.44		6491000	0	11500	308814865000	308821367500
data from author		2016	June		9.62	106.95		24102000	20000	2125500	9402400936000	9402427183500
		2016	June		9.74	108.67		104981800000	31540000	9210000	26335395000	131357945000
		2016	June		9.75	108.68		58828520000	11599100	6068500	12569948500	71416136100
		2016	June		9.79	107.18		5.2683e+08	415700	3000	2933655000	3460903700
		2016	June		9.82	107.76		794798000	12425000	29500	10536645000	11343897500
		2016	June		9.82	107.76		578500	4333500	47135000	4062260500	4114307500
		2016	June		9.82	107.76		613000	27475000	44812000	7000130000	7073030000
		2016	June		9.85	107.01		29819500	16500	21000	2006448650000	2006478507000
		2016	June		9.99	107.58		421000	380000	92650000	3540417500	3633868500
		2016	June		10.63	109.14		19923730000	75153000	21566000	14773660000	34794109000
		2016	June		10.83	108.48		143077500	18127500	0	8289750000	8450955000
		2016	June		11.14	109.61			201566750	88616500	14602765000	14892948250
		2016	June		11.14	109.62						0
		2016	June		11.14	109.62		1362360000		2163624500	450305000	3976289500
		2016	June		11.19	108.99		1576977500	34500	1720700	96954000	1675686700
		2016	June		11.58	110.15		2961275000	32500	51723500	477692500	3490723500
		2016	June		11.65	109.59			7382500	0	9371646500	9379029000
		2016	June		11.72	109.6		7105402500		5.27734e+08	755684000	8388820000
		2016	June		11.86	110			118000	0	753032000	753150000
		2016	June		11.86	110			458774500	2117500	8793950500	9254842500
		2016	June		11.86	110						0
		2016	June		12.39	110.95		1608130000	40500	3462023000	153151500	5223345000
		2016	June		12.39	110.95		753315000	40676500	4.18372e+09	493540000	5471256000
		2016	June		12.65	109.81		0	12595000	92500	56520500	69208000
		2016	June		12.65	109.8		953315000	96865000	184837000	41490500	1276507500
Stenegren et al. (2017)		2010	July		4.88	-51.36					1900	1900
		2011	September		5.43	-44.64					14188830	14188830
doi: 10.3389/fmicb.2017.00810		2010	June		5.94	-51.5					22040000	22040000
		2010	July		6.13	-50.91					201360400	201360400
data from author		2011	September		6.2	-45.45					7415415	7415415
		2010	July		6.69	-51.76					33560750	33560750
		2011	September		6.78	-45.96					22922700	22922700
		2010	June		6.82	-49.98					472115707800	472115707800
		2010	June		6.82	-47.63					13053050	13053050
		2011	September		6.99	-44.85					1802500	1802500
		2010	June		7	-45.03					389280350	389280350
		2011	September		7.39	-48.92						0
		2011	September		7.46	-48.9						0
		2011	September		8.22	-50.85					0	0
		2011	September		8.25	-50.67					0	0
		2010	July		8.31	-50.76					3941372945	3941372945
		2011	September		8.46	-48.04					3199800	3199800
		2011	September		9.45	-46.99					0	0
		2011	October		9.52	-50.4					4904260	4904260
		2010	July		9.77	-51.7					28650011940	28650011940
		2010	July		9.96	-50.02					1331135000	1331135000
		2010	June		10.29	-54.5					51351055000	51351055000
		2011	October		10.66	-53					4112775	4112775
		2010	July		10.77	-54.45						0
		2010	July		10.77	-54.45					3519262820	3519262820
		2010	June		11.57	-56.8					16260277295000	16260277295000
		2010	July		12.4	-52.22					14309309850	14309309850
		2010	July		12.4	-52.22					316781025150	316781025150
Dugenne et al. (2022)		2018	April		22.1	-157.03		825255000	58167500	1.68563e+10	14487500000	32227210000
doi: 10.1029/2022GB007386		2018	March		22.21	-156.35		155347500	237775000	33433100000	67610000000	101436222500
		2017	July		24	-158.92		4.08201e+09	1.01729e+10	1.15607e+09	5.8995e+10	7.4406e+10
		2017	July		24.47	-158.72		1.42016e+08	1.3671e+10	7.5121e+09	2.18678e+10	4.31929e+10
		2018	April		24.62	-160.85		8.255e+06	18487500	21524137500	37567500000	59118380000
		2017	July		24.86	-158.57		9.37551e+07	8.16323e+08	5.18352e+09	7.09221e+10	7.70157e+10
		2017	June		25.19	-158.43		2.82891e+08	5.23291e+09	5.02993e+09	1.11798e+11	1.22343e+11
		2017	June		25.43	-158.33		3.29197e+08	5.86585e+09	1.66999e+10	2.06884e+11	2.29779e+11
		2017	June		25.68	-158.23		3.52828e+08	2.18391e+10	2.36795e+10	7.891e+10	1.24781e+11
		2017	June		25.93	-158.12		2.39542e+08	3.15616e+10	2.2131e+10	1.69247e+11	2.23179e+11
		2017	June		26.17	-158.02		2.52643e+08	2.44942e+11	4.19866e+10	1.65984e+11	4.53165e+11
		2017	June		26.33	-158.01		1.46911e+08	4.61672e+10	3.34371e+10	5.34926e+10	1.33244e+11
		2017	June		27.18	-157.61		5.28837e+08	1.94293e+10	3.95887e+10	2.55621e+11	3.15168e+11
		2017	June		27.95	-157.29		5.80484e+07	2.56652e+08	2.47698e+10	6.56138e+10	9.06983e+10
