# Supplementary material for: Significant contribution of the unicellular cyanobacterium UCYN-B to oceanic nitrogen fixation
Source: Natl Sci Rev. 2025 Aug 14;12(10):nwaf337. doi: 10.1093/nsr/nwaf337 (PMC12485613; doi:10.1093/nsr/nwaf337)
Supplement: nwaf337_Supplemental_Files [file nwaf337_supplemental_files.zip › Supplementary Data 3.xlsx]

## Sheet: Sheet1
The optimized nifH sequences clustered into operational taxonomic units (OTUs) at 97% nucleotide similarity.
>OTU1
TAAAGAAGGGCGGCGGCATTCGCGCATCGATGCGCTGTATGGCGAGTTGGGCGCGGCTTCAGGCGTGGGCAACCTCGAAAAGGCCGAGAAAAAAGAAGACGCAGCGCGGCGGAGGGCGGACGAGGAGATCGAGGCGAAGAAGCGCGCGGAGGCGCAGGCGCGAGCGGATCGGGCCGCCGCGGCCGAGGAGACGAAGAAGAAGCTCGAGAAGGAGAAGGCTGCGCTGCTGCGTGCGAAAGAAGAGACTACTCCTAAGGCGGAGCCGTCGGCGGTAAAGAAGGAGGAGCCCGCCGCAGCGCCGCCGGCCGCCGCCGCAGTCTCAGTCGACGAGACGGAGCTCCGCAAGCAGCTGAGGCAGGTCTTCGACAAATTTGACACAGACTCGTCTGGTGCCGTGTC…
>OTU10
CTCCACCCGCCTGATTCTGGGCGGCAAGCCGCAGGAATCGCTCATGGATACCCTGCGCGCCGTGGGTGCGGAAAAGGTGACCCTCGACAAGGTGGTGCGCAAGGGCTTTCACGACATCCTCTGCGTGGAATCGGGCGGCCCCGAGCCGGGCGTGGGCTGTGCGGGCCGCGGCGTTATCACCGCCATTGATCTGATGGAAAATCAGGGCGCGTACACCGACGATCTGGACTTTGTGTTTTTTGACGTGCTGGGCGACGTGGTGTGCGGCGGCTTTGCCATGCCCATCCGCGACGGCAAGGCGCAGGAAGTGTACATCGTGGCCTCT
>OTU100
TGCGATCCCAAGGCGGGGCGGACGAGCCCTTCCGCCGGAAGGGGGGTGCAAACCAGGCGCCCAAATCTTTTCCCAAATGCAAGTACATCAGTGCTCGCAACCCCGGGGACCGAAGCGGCGAGGCTGGGCCCTTATATCCGCTTGCTGGGAGCGGCCGCATCAGGCAGCGGCAGCTTCGAAATGAACAGGATCCGCATTTTTTGCGCCGGAAGCAGGAGCTTGACCTACTGAAAGCGGCCGATAGAACTATGGTCCGCCCG
>OTU101
CTCCACTCGTCTTATCCTGCATTCCAAAGCTCAAAACACTATCATGGAAATGGCTGCTCAGGCAGGCACGGTAGAGGATCTGGAGCTAGAAGACGTGCTTAAAGTTGGTTATGGTGACATTAAGTGTGTAGAATCAGGTGGTCCCGAGCCCGGTGTTGGGTGTGCTGGTCGTGGTGTTATCACTGCGATTAATTTCCTCGAAGAGGAAGGCGCGTATGAAGACGATCTGGACTTTGTTTTTTACGACGTTCTTGGGGACGTGGTTTGTGGCGGTTTTGCCATGCCAATTCGTGAAAACAAAGCGCAGGAAATCTACATTGTTTGCTCT
>OTU102
GAGAAGAAGAGCTGCTGGACTTTGTTTCTCGGAGATCTCGTACGTCTTTCACTCGCTCCCAACGTTTTTCCTCTTGGCGTTTCTGGGAAAAGGGATGAATGTCAGGGCTGATGCACGATAGGTCGATTGCTGGCCATTCCCATAAGCTCTTCTCTTTAGGATAGCCCTAAAAACAATTGATCAAGTGTAATTCATACGAGACCTAAACATCACATCATTACTTGTCCATAATTCTAGGTATGGTGTGCCGGGAAAGCAAGTCCTAACAGGTGTAGGAGGTATATGCGGGTC
>OTU103
CTCCACTCGTTTGATTCTTCACTCTAAAGCTCAAAACACCATCATGGAAATGGCTGCAGAAGCCGGAACCGTTGAAGACCTGGAACTGGAAGATGTTCTTAAAACAGGTTACGGCGATGTTCGCTGTGTTGAGTCTGGTGGTCCAGAGCCAGGTGTTGGCTGTGCTGGTCGCGGTGTTATCACTGCCATCAACTTCCTCGAAGAGGAAGGCGCCTATGAAGATGATATCGACTTCGTTTTTTACGATGTATTAGGTGATGTTGTCTGCGGTGGTTTTGCGATGCCTATTCGTGAAAACAAAGCCCAGGAAATCTACATCGTAGTATCT
>OTU104
GTAGGCGGCGCGAGGAAGAGCTGGCTCAACTCTGCACACCCTGCAGGACCCTGGGGCGCGGTGTCTTGACGGACCGGGTCTTGGAGTCGGCGGTGTACCGGGAGGGAGGGAGCAGCTCGTCGACGGATGCTGGGGCCAGCGAGGTGGTGAAGGACCTCTGCGAGCTGCACCGCATCCGGCCCTCGCAGGAGTTGGAGACCGACGACGATGGTGCCCTGGCGCGCCTCGTTGGGGAGACGCGGATCAAAGAACATCTCCCCGCGCTCTTCCGTTTTCGGGGGACGAAGACGGGTTCGTCGATGCCATTGCGG
>OTU105
CTCCACCCGTCTGATCCTGCACGCTAAAGCACAGAACACCATTATGGAGATGGCAGCTGAAGTGGGCTCGGTAGAGGACCTCGAACTTGAAGACGTTCTGCAAATCGGCTACGGCGACGTGCGCTGCGCCGAATCCGGCGGCCCGGAGCCAGGCGTCGGCTGCGCGGGGCGCGGCGTGATTACGGCGATCAACTTTCTGGAAGAAGAAGGCGCCTACGAAGACGATCTCGACTTCGTCTTCTATGACGTGCTCGGCGACGTGGTCTGCGGCGGCTTCGCTATGCCTATCCGCGAAAACAAAGCCCAGGAGATCTACATCGTCTGCTCC
>OTU106
TGATGCGCGGGCTTCCGCCCGAAAGCCCGGCGGCCAAGATCCTGGTTGATGCGGTCATGCGGGCGGCTCCCGGCATACGGCACGCGCCCTCGGGAGATCGGAACGCTGCAATGGCGATCGATGCGGCAACCAGCCCGGCACCGCAGCATGTCTGACATTACCGTCCCACGCGGTGCGCTGGTAGGTGCTGCCGTTCTGATCGGTCTTACCATGACCGCTATCACCACGGCGCGCCATTACGATGTCGGTCGGCTGACAGTGCAGACGGCGCAGTCGCGCGACCAGCGCATGCTGATATTCGAGCCGCTGCCCAAT
>OTU107
GGGGTGGGACTTCACGCCGGTGGCTGAAGAGTTCGCCTGGACCTATAATGTCATCCAGTCAGACCAGCCCAATGCTTTCTGTCTGCCGGGCGGCTATGTGGCGGTCTATACCGGCATCATGGATGTGACCGGCAATTTCGATGGCGAAGTGACGCTCGCCGACCTTGAGGACCCCGACAAGCTCGCCGTGGTTATGGGCCATGAGATCGGTCACGCCATGGCGCATCATGGGGCCAAGCGGATGAGCCAGGGGCAGCTCGCCCAGCTTGGCATGGCGGCAGCCAGCCTCGGCCTTGGCGACATGGATGCCGGCCAGCGCCAGATGGTGCTGGGCGCGATGGGTGTGGCGGCGCAG
>OTU108
GGTGAAGTCGAGGATCATGAAGGCTCTGATCGGCACCCAGAAGAAGCCACGGCCAGATCTGAGCATGATGCTCCTCGTGCTGCAGACCTTCAGCACCTTCACGGAGAACGAACTCGCTGGGATTATGATCTGGGCGCTCACCATCAAGTATCAGGTCCCCAAGCAGATGCCGTATGCGATGAGCGTCTTGAGGTGCTTGGCGCGGGCAGCCGTGAGCAGGAATCACCCGCACCTCTGGGCGATCATCAAGGAGTGGTGT
>OTU109
CCTGGGCTTGTGCTGCATGGCGAGCATCGTAAAGACCGACTTTCTCGCCCTTAACTCAGATCGTGCGGCGAGATTTAAGGTACATATTAGCTACAAGCAACAGTAACGGGCTTCATTGGAGCGTGGCTTCCGATCCGGCGAACCTACCATGGGACGTTATAACAAGAACGGAACTGTATGCACACCTTTCCATGCGTCTGTAGTGTGTAGGAAAAAATGATCAACATAACTCGAAGGTCGCAAAAGCAGGAAAGGAGAGAAACGAAAAGAAAAAATGGATCCCTGGCAAAGAC
>OTU11
CTCGACCCGTCTCATCCTCGGCGGCAAGCCGCAGGAAACGGTGATGGACACGCTGCGCATCCACGGCGCCGAGAAGGTCACGCTCGACAAGGTGATGAAGACCGGCTTCGGCGACATCCGCTGCGTCGAGTCCGGCGGTCCGGAACCGGGCGTCGGCTGCGCCGGCCGCGGCGTCATCACCGCCATTGACCTCATGGAAGAGAACGAGGCCTACACCGAAGACCTCGACTTCATCTTCTTCGACGTGCTCGGCGACGTCGTCTGCGGCGGCTTCGCCATGCCGATCCGCGACGGCAAGGCCCAGGAGGTCTACATCGTCGCTTCC
>OTU110
GCAGCTCAAGGTGGCGCAGGGCTTCCTCGGCAAGATCGCCGAGGGCAAGATCCGCTCGCTCTTCGCGACCAAGGAGGAGTGGCTCGCCTTCCACTACAAGGAGTCGAACCGCTTCCTCCAGTTCGACCCAGTCAGCGAGGAGGAGATGGCCAACGACGTCAAGAGCGGCTACGTGTGGCTCGACTACGCGTCTGTGCCGCAGGCGGCCGCCGCCGAGGAGCCGCGGCTGCGCGCCATCGACAGCATCCCCTACTACGTCGACAACGCGCTGTGCTTCTTCGCCGTCGTGCCCAAGGTCGAGCACAAGGACCTTCCAGGCACGTTCTGCACGTACAAGTCGTGGCAGGAGCGCGGCTGGTGCCGCCTCGAGACGCAGGTGCACGAGCTGCGCCTCTTCGA…
>OTU111
AAACGTGTCAGAAAGCAGGGCGGAACGTATCGGAATTTGATGGTGTGCAAAAAAAAAAGCAAATGTCTCCAGAATGCCTGGCGGAACGTCTAGGAACTTGAAGAATTTCAGCATTTAGGGTCCTATGCTGGGCCCATCCATTTGAGTGTGTATAGCAGGCCCATCCATTTGAGGCTTCACGGAACGTATAGGAACGTATGCAGAACGTATAGGAACTTAATGGAAAAGCTGCCAGCAGCATTGGGACCCATCCTGGGTATGGCTCAGTTCTGCTCAGCTCAGAATCTCGATTTTGCGGGAACTGTGGTTTTCAAAATCCAG
>OTU112
CTCCACCCGCCTGATCCTGGGGGGCAAGCCCCAGGAAACCCTGATGGACCTGTTGCGGGACCAAGGGGCGGAAAAAATCACCAACGACATGGTGATCAAGGTGGGTTACGAAAACATCCAATGCGTGGAATCCGGCGGTCCGGAACCCGGGGTGGGCTGCGCCGGCCGGGGGGTGATTACGGCCATTGACCTGATGGAAGCCAACGGGGCCTACACGGACGACCTGGACTTCATTTTCTTCGACGTGCTGGGGGACGTGGTCTGCGGCGGTTTCGCCATGCCGATCCGGGACGGTAAGGCCCAGGAAGTCTATATCGTGGCCTCC
>OTU113
CGCCCCGGTCCCCGGCCAGCCGTCCCGCGACACCCCCACCGGCAACGGCACATCCGTCGGCGAGATGATTATCACGCGGCCGCGCGCGCCGGCGGATTTCGACCTGCAGTCCAAGTTTTCGCCCGCTGGCGACCAGCCGACCGCGATCAAGGAGCTGGTCGAGGGAATCCAGAATGGCGAGCGTGACCAGGTGCTGCTCGGCGTCACCGGATCGGGGAAGACCTTCACCGCCGCGCATGTGATACGCCAGATCAAGCGGCCGACCCTAATCCTCGCCCCGAACAAGACACTGGCCGCCCAGCTCTAT
>OTU114
GCGCGACAGCGACGGCATCCTGAAACTGATCGGGCTGGAGGACAAGGCCGAGGCCTATGCGCGCACGCTTTCGGGTGGTATGCGGCGCAGGCTTTTGTTGGGCAAAGCGCTGGTGCATCGCCCCAATATTCTGGTGCTGGATGAGCCCACCGCCGGTGTCGACATCGAGTTGCGCCAGATGCTGTGGGAGAACGTCCGCAAGCTGAACGCGCAGGGCATGACCATCATCCTCACCACCCATTATCTGGAGGAAGCGCAGGAGATGTGCGACGAGATCGCCATCATCAATCAG
>OTU115
CCTCCGCCTCAAACGTATTTAAAAAGACCTGCCTGGCATGTGATAGGTGCCCCATTTAGGTGAGCGGGCAAACTCGTCAGGAGAAAATTGGTAGAGTTAAACGACTGGAGAAAATTGGCAAATTCGTCAGGAGAAAGACGGCGACTGTGAAAAGAGCTGGAACTCAGTAGAGCTGAGCTGAGCTGAGCTCTCCAACGCCAAGCTGAGCTGCTTCCAGCACAGGCCGACGCGCCCACAACAGGCACTGGCTGAGCTTCACCCGTGCGTGGAGGTGAAAGACAGGCAGTGCCAGCTGCTAGGCCTAAAACAGCGGCTGCGTCATCTGTAGATCCAGATATAGGGAATTTGCAACAAGCATTGTATGGGTCGTGGGATGGAG
>OTU116
GCAGCTTGGTACTCCCCTACACGAGGAGGACACACTACGTGATTTGAAAACACGTTTCCGATGGTGGGCGCGATGCCGCCCTTCACTGCTGGCGGGCACGCGGACTTAAACTTTTTCGACAAGAACCTCAACCAAGACCCGGAGGAGCTTTGGGCAATCAGACATGCGGTCAATCAGCACGTCATCGCGAACCTTCGTCCGTCGGCGTGGGAAGATGACCTCTGTGATGGCACGGTGGACGACGCGAATTTCGGGGCCATGCCACAACCGGAGGTTCTCACCGTTAGATAATTTCATGAATCCCTGCGGTGTCGCAGGTTCGTGGCCAGAGAATTTCG
>OTU117
CTCCACAAGACTTATTCTTCATTCCAAAGCGCAGAACACTGTTATGGATTTGGCAAGGGAAAGAGGCACAGTGGAGGATCTGGAACTGGATGACGTTCTGATAGAAGGATATGGCGGCATTCGCTGCGCCGAATCAGGAGGCCCTGAGCCAGGTGTTGGTTGTGCCGGACGAGGTGTTATCACAGCAATCAACTTTTTGGAGGAGAATGGCGCTTATACCCCGGATTTGGATTACGTGTTTTATGACGTGTTAGGCGACGTCGTTTGCGGCGGTTTCGCGATGCCGATCCGGGAGAATAAAGCCCAGGAAATATACATTGTTTGTTCC
>OTU118
CGCCGGCGAAGGTGCGCCAGAGCCGGGGTCTTCGTTTACCTACGCCTCGGCAATCGGTGAGGAAGTGGTCGTGACCCGAGGCACCGAAGGGGATGGTGCAGGCTGCATCGAGGATGAGCACACGTGTCGGCTGGAGAACTTGGCTGGAACGCTTGCGATGGCAAACAACGACAGCCCCCACACGGGCGGCTCACAGTTTTTTATCAACGTCGCGGACAACTCGATGCTCAACTGGTGGAACGAGGCCGAGGCCCCCGAGTCAAAGCACCCTGTCTTCGGCAAGCTCGTGGACGAGGAGTCGATGGACGTCGTGCTCGCCATCTCGCGCGCCGTGGTGGACGACAACGAGAAGCCAGTCAAACCTATCAAGGTGAAGAGCGTGACACTTGCCTGACGCAG…
>OTU119
CACAAACGGGAAACCGCAAGGCAAATCTGCGACGAAATCGGATGTTGCAGCCTTGATTAATGCAGATCCATCAGAGACCCAACACCAGCTGCTGACTTGACGGGTCTGCCATTTGTTCATGTTGGCAGTGACGTTGGGAAGGTTGATGATCGCCAGTGAACTAGCACCCATAAGTTTATTTGCCACTGGCAAGCATCTTTGGGATAAATTATCTTTGGCTTGCTACATTCATTACAGGCTGCCCATGACAAACCTCACAGGAACATGAAGGCATTAACAGCATCATGTATGCTCGTGTTTCCTAGAATTCATATCGGTGCGGGAGTTCAACGATCAAGCACCGGACCGTGAATAGTGTTTCGCATGCCAACCAGGGCTAGAAAGGTACAGCCTGCGATC…
>OTU12
TTCCAATGACAAACATTGAATGATGGTAAATTGCAGTAGTATCTGATGTTACTTTTGATACAATCTTCAGGATTTTGATAACTCTCTCATGGTCAAAAAATGAATACGGAATTTTATGTATAGGAGTTGGTTATAAGCCGAGTACTTTGGCTGCTTTTGGCAACTTATGATCACTTTTAGCCCGTTTCCGCAAGTCTAAAGATAACAAAATTTTGTAATTGGGTCAAAATAAGTTTAGGACATTAATAACCATCCTACATGAAAATGTTTCGGACAGTTTTCGCCAGGTCCAACGATGACGATACGTAGCGGGCG
>OTU120
GCTGGATGGCCAAGCTCCGGCGCTCCCTGTCGCTCCTTATCAGACTTGATCATAACCGCGGTCATAGCCGCGGTCATAGCCGCGGTCATAGCCGCGGTCATAGCCGCGGTCATAACCGCGGTCCATGGAGGCTGCGACAGCAGCCGACTTGGCTTAAGAGTTCGAATCTGGCCTGCGGAGGCTGCGACAGCAGCCGACTTTAAGAGGGGTCTGGGGGGCTACGGTCTGGGGGGCGTAGCCCCCCAGCCTAAAAAGCTCTATTGCGGGCTGCGAGGGCCCTCCCTGCACGAAAGATGGCGGCACAAATGACAAAGCCTGGATTCTGATACATGAATGGTGGTGAGGGTCTGACCAGAGGGGTGACAGATAGGAGGTACCAGAAGGCTGCACCCAAA
>OTU121
CTCGACCCGACTCATCCTCCACTCCAAGGCTCAAACCACCGTGATGCACCTGGCTGCTGAAGCCGGTTCGGTGGAAGACCTCGAACTCGAAGACGTGCTCTCCGTCGGTTTCGGCGGCACCAAGTGCGTTGAGTCCGGTGGTCCGGAGCCTGGCGTGGGCTGCGCCGGTCGCGGCGTCATCACCGCCATCAACTTCCTGGAAGAAGAAGGCGCCTACGACGAAGACCTGGACTTCGTGTTCTACGACGTGCTCGGCGACGTGGTGTGTGGTGGTTTCGCCATGCCCATCCGCGAGAACAAGGCTCAGGAAATCTACATCGTCTGCTCC
>OTU122
GCGACCGCGACCGGCACCGAGCGGGCCGGAGCTGCGTGCGATGGAAGACGAGAGCACGGCCAGCGTCGATGAAATAATATCGAGCGCGGAGCGCTGCGAAACGAAGATACTGTCACGAACGCATGAAACCGACTTGGTGCGCAGAAGATTATTGCCGTTACAGGTCAGTGGGTCACAGACTCAGGTAAACTCTCTAACGGAACTTACCGTGCAGTATCCACACGTGCGCGAGTACAGCACAGTGAAACCGAAGGGACGTGCGCGCACAGCCCACGCCACTCGGCGTGAAGAATCTGCCGAGGCGTCGTCTAAAGTTTCAACTGCTTGGCGGCGTCGTCGGAGCGAAACTGCGGACACCTGCACGATACAACGCAAGTGCAGGCAACGCGCAGGGTGTGG…
>OTU123
TATCCTAGAGAAGACCGATAAAATACTCAGAAATGCCAATTTGCTCATTGAAAAAGAAACCTTTTGTTATTATCATTATTTACCTATCTTGGTCCATTTCCCCTTCGAAAAATCCTTCTCGAGGGGGCAAAAACCAACGAGAGAGCTTTTAACATCCGAAAGAGTCCAAAGGGGGGGGGTTTTCCCACGACATATAAATATATAATCATCATCATTTCTAACTCTATATCTCCTAAGCCTATACGCATTGATTCCTCTGATCGACGACCATCCTTCAAAAAAAACCAAGCCTCTGCAAGCCTAGTTTTCGA
>OTU124
GCTGGATGGCCAAGCTCCGGCGCTCCCTGTCGCTCCTTATCAGACTTGATCATAACCGCGGTTATGACCGTGGTTATGACCGCGGCGATGACCGCGGCTATGACCGCGGTTATGACCGCGGCTATGACCGCGGTCCATGGAGGCTGCGACAGCAGCCGACTTGGCTTAAGAGTTCGAATCTGGCCTGCGGAGGCTGCGACAGCAGCCGACTTTAAGAGGGGTCTGGGGGGCTACGGTCTGGGGGGCGTAGCCCCCCAGCCTAAAAAGCTCTATTGCGGGCTGCGAGGGCCCTCCCTGCACGAAAGATGGCGGCACAAATGACAAAGCCTGGATTCTGATACATGAATGGTGGTGAGGGTCTGACCAGAGGGGTGACAGATAGGAGGTACCAGAAGGCTG…
>OTU125
CTCCACCCGGCTGATCCTGCACGCAAAAGCCCAGGACACCATCCTGTCGCTGGCCGCTGCGGCCGGCACGGTGGAAGACCTCGAGCTCGATGAAGTGATGAAGATCGGCTACCGCGACATCCGCTGCGTGGAGTCCGGCGGCCCCGAGCCGGGCGTCGGCTGCGCCGGTCGCGGTGTGATCACCTCGATCAACTTCCTGGAAGAGGAAGGCGCCTACGAGGACCTCGACTACGTGTCCTACGACGTGCTCGGGGATGTGGTGTGCGGCGGCTTCGCCATGCCCATCCGCGAGAACAAGGCGCAGGAAATCTACATCGTCATGTCC
>OTU126
CTCTACCCGTTTAATCCTCAACTGTAAAGCTCAGGTAACAGTTCTTCACTTAGCTGCAGAACAGGGTTCCGTTGAAGACTTAGAACTCGAAGATGTATTGCTCGAAGGATTTGAAAACATCAAGTGTGTGGAATCAGGTGGTCCTGAGCCTGGAGTTGGTTGTGCTGGTCGTGGTATTATTACCTCCATCAACTTCCTAGAAGAAGAAGGAGCTTACGAAGACTTAGACTTCGTATCCTATGACGTATTAGGGGACGTTGTATGTGGTGGTTTCGCTATGCCTATCCGTGAAGGAAAAGCACAAGAAATCTATATCGTTACCTCT
>OTU127
GGGTACCGATATCGCATTGTTGGATCAAATCATGTCGATGGGAAAGAAGCAGTGCAGGAATTTTGATGAATCATATCTTTCTCTTCGAAAGTTGAAAAGACTCGTGGATGAGTACAACAAGCTGCTGGGGAGCAACATCGAGGAGCGCATTAAGACATAGGCAGCGCGGTCGTTGCTGGATCCGACGACGAAGGAGAAGGCTGACTCTCGTCCGGAGTTGAAGCCTGCGGCACGGAATTTCATCGCCATCAAGAATTACCTTGATGAATTGCATGTGGAGTCGTTGAGCACACAGTTGTGTTCGAAGATCGTGGGACGTGGGGATGCTATGGATGTCAGTGCAATGGGGCTTGGTTGCAGCGGAGACAGTCCAGGCGAGGAGAATGTGCGATACACACG…
>OTU128
CTCTACCCGTCTTATCCTGAACTCCAAGGCGCAGGACACCGTTCTGCACATGGCCGCCGAAATGGGCTCGGTGGAAGATCTCGAACTTGAGGACGTCCTCAAGGTCGGCTTCAAGGATATCAAATGCGTCGAATCCGGTGGTCCCGAGCCTGGTGTCGGCTGTGCAGGGCGCGGCGTTATCACGGCCATCAACTTCCTTGAGGAAAACGGCGCCTACGACGACGTCGACTACGTTTCCTACGACGTTCTGGGCGACGTTGTCTGCGGCGGCTTTGCAATGCCTATTCGCGAGAACAAGGCCCAGGAAATCTATATCGTCATGTCC
>OTU129
CTCGACCCGCCTGATCTTGCATGCTAAAGCGCAGGATACCATCCTCTCGCTCGCTGCCGAAGCTGGTTCGGTCGAGGATCTGGAGCTCGAGGATGTAATGAAGGTCGGTTACGAAGATATCCGTTGCGTCGAATCCGGCGGCCCGGAACCTGGAGTCGGCTGTGCAGGCCGCGGTGTGATCACTTCGATCAATTTCCTGGAAGAAGAAGGCGCGTATGACGGCGCTGACTATGTGTCCTACGACGTGCTGGGTGACGTTGTCTGCGGCGGCTTCGCGATGCCGATTCGTGAAAACAAGGCGCAGGAAATCTACATCGTGATGTCC
>OTU13
CTCTACTAGACTTATTCTACATGAGAAAGCTCAAGCGACAATTATGGAGATGGCTGCAAAAGCTGGAACGGTTGAAGACCTAGAACTTGACGATGTTTGTAAAGGTGGAGCTGCAATTTTCAATCCTGAAGATGAGCAAAACACAGGCGGTTGGATTAAATGTACAGAATCAGGCGGTCCAGAGCCGGGCGTTGGTTGTGCAGGTAGAGGTGTTATTACTGCTATTAACTTCCTAGAAGAAAACGGCGCATACTCTGATGACCTTGACTTCGTATCTTACGACGTTCTTGGCGACGTTGTTTGCGGTGGATTTGCTATGCCGATTCGTGAAGGTAAGGCGCAAGAAATCTACATCGTTATGTCA
>OTU130
TTCCACGCGCCTGATCCTCAACGCCAAGGCGCAGGATACGGTGCTTCACCTGGCGGCCTCCGAGGGCTCGGTCGAGGACCTCGAACTCGAGCAGGTGCTCAAGGTCGGCTACAAGGGTATCAAGTGCGTCGAGTCCGGCGGACCTGAGCCCGGCGTCGGCTGCGCCGGACGAGGCGTGATCACCGCCATCAACTTCCTCGAAGAGAACGGCGCCTACGACGACGTGGACTACGTGTCCTACGATGTTCTGGGTGACGTCGTGTGTGGCGGCTTCGCCATGCCGATCCGCGAGAACAAGGCGCAGGAGATCTACATCGTCATGTCC
>OTU131
CTCCACCCGCCTGATGCTGCACGCCAAGGCCCAGGACACCATCCTTTCGCTCGCCGCCGAAGCCGGCTCGGTCGAGGACCTCGAGCTCGAGGACGTGATGAAGATCGGCTACAAGGACATCCGCTGCGTTGAATCGGGCGGTCCCGAGCCGGGCGTCGGCTGCGCCGGTCGCGGTGTTATCACCTCGATCAACTTCCTGGAGGAAGAAGGCGCCTACGACGACATCGACTACGTCTCCTACGACGTGCTCGGCGACGTCGTCTGCGGCGGCTTCGCGATGCCGATCCGCGAGAACAAGGCTCAGGAAATCTACATCGTCATGTCG
>OTU132
CTCAACCCGCCTGATCCTGAACTCCAAGGCCCAGGACACCGTTCTGCACCTGGCCGCCGAGATGGGATCGGTCGAGGACCTGGAGCTCGAGGACGTCCTCAAGGTCGGCTTCAAGGACATCAAATGCGTTGAATCGGGCGGCCCCGAGCCGGGGGTTGGCTGCGCGGGCCGCGGCGTGATCACCTCGATCAACTTCCTGGAAGAGAACGGTGCCTATGACGATGTGGACTACGTGTCCTACGACGTTCTGGGCGACGTGGTCTGCGGCGGCTTCGCCATGCCGATCCGCGAGAACAAGGCCCAGGAAATCTACATCGTCATGTCG
>OTU133
TTCTACCCGTTTGATGCTACACACTAAAGCACAAACTACCATTCTTCACTTAGCAGCAGAACGGGGAACCGTTGAAGATATTGAGCTAGACGAAGTACTACTTGAAGGATACCAAAAAATCAAGTGTGTTGAGTCCGGTGGTCCCGAGCCTGGAGTTGGATGTGCTGGTCGTGGTATTATCACTGCCATCAACTTCCTCGAAGAAGAGGGTGCTTATGAAGACCTAGACTTCGTATCCTATGACGTATTAGGAGACGTTGTTTGCGGCGGTTTCGCTATGCCTATCCGTGAAGGAAAAGCACAAGAAATCTACATCGTTACTTCT
>OTU134
CTCTACACGTTTGATGCTGCACTCTAAAGCTCAAACCACCGTGCTGCACTTAGCAGCAGAAAAAGGTGCAGTTGAAGACTTAGAACTTGAAGAAGTAATGTTAGCCGGTTTCCGTAATGTACGTTGTGTGGAATCCGGTGGTCCTGAGCCTGGTGTTGGTTGTGCGGGTCGTGGTATTATCACCGCTATTAACTTCTTGGAAGAAAACGGTGCTTACCAAGACTTAGATTTCGTATCTTACGACGTATTAGGTGACGTTGTATGCGGTGGTTTCGCTATGCCTATTCGTGAAGGTAAAGCGCAAGAAATCTACATCGTTACCTCT
>OTU135
CTCAACGCGTCTGATTCTGCACGCCAAGGCGCAGGACACCATCCTGTCACTGGCAGCGGAGGCCGGCTCGGTGGAGGATCTGGAGCTCGAAGACGTGATGAAAATCGGCTACAAAAACATCCGCTGCGTCGAGTCCGGTGGTCCAGAGCCAGGCGTTGGCTGTGCTGGCCGCGGCGTCATCACCTCGATCAACTTCCTGGAAGAAAACGGTGCCTATGACGACATGGACTACGTCTCCTACGACGTGCTGGGCGACGTGGTGTGTGGCGGTTTTGCCATGCCCATCCGCGAAAACAAGGCGCAGGAAATCTACATCGTCATGTCC
>OTU136
TCCTCATCGACCCCACTTCTACGTCTTTGTCGACAACTGGCAGTGGTTACTTTGGCGACGAGGATGACCGCGATGTTCCGGTACATTGCCTCTGAGTTCAATCCGGCCGATGGGCTGTCTCGACCGGAGGCTGTAGGGTTGCCGAGAACACGGGGCAGACAGACTCACAGCGACCGCACGCCTCACCAGCCCATCGTGACCACCCTCGAGCGCTTG
>OTU137
TGTAGAAGCATTCGTTCGCCATGGATGCGGGATCTGTGATCTCGTCAAGCGCCAACGACCGGCATTCAAGAACGTGACCGACAAGACCATTCCGCCAGTGGGGAAAGTATGGGTGCTTGACTCATTGAAGCTGCGGACGCCTTCGCTTCTTGGCAACTCGGTGCTGCATCGCTTTGTATGCAAGGCGTCGAGGAAGCGACGCTCATTTGGGACAAAGGGCGAGACGTCTGCAGAGATCACCGGCGCGATCGATCGCATGCGCGCATTCAATCGGCCCGTGCAT
>OTU138
CTCCACCCGCCTGATCCTGAACTCCAAGGCGCAGGACACGGTGCTGCACCTCGCGGCCGAGATGGGCTCCGTCGAGGATCTCGAGCTGGAAGACGTGCTGAAGACCGGCTTCAAGGACATCAAGTGCGTCGAGTCCGGCGGTCCCGAGCCGGGCGTCGGCTGCGCCGGCCGCGGCGTCATCACCGCCATCAACTTCCTCGAGGAGAACGGCGCCTACGATGACGTGGATTACGTGTCCTACGACGTTCTGGGCGACGTGGTCTGTGGCGGTTTCGCCATGCCGATCCGCGAGAACAAGGCACAGGAAATCTACATCGTCATGTCC
>OTU139
TGGTCAGCGCCAGCGGCAGGGTGATCTTGACGAGGCTCTTGAGGCCCTTGATGGCGAGATAGGCGGAGAAGGCGCCGGTCATGACCGCGATAAGAACCGGAACCCAACGCACCGCGGCCGAGATCTTGTCCTCGCGATAGATGATCGCAGTCTTGATGAAGGCGAGAAAGGCCGCGGCGATGACACCACCCAGAAGCGGGGAGATGACCCAGCTCAACGCGATCGACCCCATCGTCGTCCACTGAACCGCGTTGATGCCGGCTGCTGCAATGCCTGCACCCATGACGCCGCCGACAATCGAGTGCGTGGTCGAAACCGGCGCCTTCAGCCAGGTTGCAAGGTGGATCCAGAGCGCCGAGGAAACGAGAGCCGCGAGCATTGCCGAAATGAAGACTTGCG…
>OTU14
CCCTAAATAAATCAGGGTCTCCTCATCCATCTTGCGGCCAATCAACTGAAACGAACCCGGCAACTCGTTGGCTTGGGGCGCCATCGGCAGGGTCAGCGTCGGGTGCCCTGAATAATCAAAGGGCGCAGTGAACAGCAAAAAGTCCGCCTTACCCTCTTCCGCAGGAGCGCCGTTATCCATAAGCGCCGCTGTCGGCGTCGACATTGGCATGCAG
>OTU140
TCAACTGCCCCCCTATGAGCTAACGAGCCCTTCATCGACCCTGCGGAGGCTGCGGGAAAAACGTGCCCCGAATCCTCTCCCGATTCTTGAGGTTTAGTCCTTGACGTCGGGTGGCCTCCGATATCAAGACGAGATTGGTGCCTAACGATTTCATCGGACAGCCTTATCGTCGTTCTTGGTTGTAATCACAAGGTCCCATACCTGCTGATATGCATGGAGCGAGATTACTCCGCACCCTTCCCCGGAGGTCCTGGGAGATGGGGTAGCGCGGGTAGCGGGTAGGTCCGAGGTG
>OTU141
CCAGAGGGCGACGCACATGGAGATGCGGGCGGCAGACCAATGATCCCTAATGGCCCCGTTCCGTGTGTGTGTGTGTGTGTGTGTGTGTGTGTGTGTGTGTGTGTGTGTGTGTGTGGGGGGGGGGGGTACATGTTCAACGGCAAGTTTTGCCAACATTACTTCGAATCCTCGCGTCCTCCCCACATTGACTCCGCTGAGTGGAAAACGCTGGCGAAGAGAAGCGTGCTCGGTGGGTGAAGCTGTGG
>OTU142
CCCATTCCTCGAGGTGCGATTGGTCCTGGGACGGCGTGGCTGCTTGGCTTGACGCTCGCGCTCGCCTCGGCTGGTTTGTTGTCGGTCAGTGGTTGGTTGCCACTTGCCTTGTCCATGGGAACGATTGTGTTGTACGCGGCGGTCTATACCCCGATGAAGCCGCTCACCAGCCTGAACACTTTGGTTGGCGCGGTGGTCGGGGCCGTCCCCCCCATGATTGGATGGGCGTCGGTTCGG
>OTU143
CTCTACCCGTTTAATCCTCAACTGTAAAGCTCAGGTAACTGTATTACACTTAGCTGCTGAAATGGGTTCTGTTGAAGACTTAGAACTCGAAGACGTAATGCTCGAAGGGTTTGAAGGCATCAAGTGTGTAGAATCTGGTGGTCCTGAGCCTGGAGTTGGTTGTGCTGGTCGTGGTATTATCACCTCCATCAACTTCCTAGAAGAAGAAGGAGCTTACGAAGACTTAGAATTCGTATCCTACGACGTATTAGGGGACGTTGTATGTGGTGGTTTCGCTATGCCTATCCGTGAAGGAAAAGCACAAGAAATCTACATCGTTACCTCT
>OTU144
GCTAGGAGCAGAGGGATGGATGGAGGATGTCGGCCAAGGAGCGGCGAAGAAGGCACAACAGAGGAGAAGTATGACTAGCCCGACCCAGAGCAGGCGAGAGGAGAAGGAAGGACTGAGGGATGACCATTTGGAGACGGATCAGCAATGGGAGGGCGATGGCGTTATGGATGATGGAGGCGATGCGGAATGGATGAGTGATG
>OTU145
CTCCACAAGGCTGATCCTCGGCGGCAAGCCGCAGGAGACCTTGATGGACGTGCTCCGCGAGGAAGGCGCCGAGAAGGTCACTAACGAAAAGGTCATCAAGAACGGCTTCCACAACATCCGCTGCGTCGAGTCCGGCGGCCCGGAGCCGGGAGTAGGCTGCGCGGGCCGAGGCGTCATCACCGCCATCGACTTGATGGAGACCAACGGAGCCTATACGCCTGATCTGGACTTCGTCTTCTACGACGTCCTCGGCGACGTGGTCTGCGGCGGCTTCGCAATGCCGATTCGCGACGGCAAGGCGCAGGAAGTCTATATCGTGGCCTCC
>OTU146
CTCCACAAGGCTGATCCTCGGCGGCAAGCCGCAGGAGACCCTGATGGACACGCTGCGCGACGAAGGCGAATCGGCGGTCACGATCGAGAAGGTCGTCAAGACCGGCTATCAGGGCATCCGGTGCGTCGAGTCCGGCGGACCGGAACCGGGAGTGGGCTGCGCCGGACGCGGCGTCATCACCGCCATCAACCTGATGGAGGAGCAGGGAGCCTACACGCCAGATCTCGACTTCTGCTTCTTCGACGTCCTCGGCGACGTCGTGTGCGGCGGCTTCGCAATGCCGATCAGAGACGGCAAGGCGCAGGAAGTCTACATCGTGGCCTCC
>OTU147
TTCCACTCGACTGATCCTCCATGCCAAGGCGCAAAACAGCATCATGGAGATGGCCGCCGAGGCAGGCACCGTTGAAGACCTCGAACTCGAAGATGTTCTGAAAGTCGGTTACTCCGATATCAAGTGCGTCGAGTCCGGTGGTCCGGAGCCCGGTGTTGGCTGTGCCGGCCGCGGGGTAATCACCGCCATTAACTTCCTCGAAGAAGAAGGCGCCTACGACGAAGACCTGGATTTCGTTTTCTACGACGTACTCGGTGACGTGGTTTGCGGTGGCTTTGCCATGCCGATTCGCGAAAACAAGGCCCAGGAAATCTACATCGTGGTTTCC
>OTU148
TGGCAGGGACGCTAGGACTAAAGGGAAGAGGCGCGACGACCGGCGCAACCAGGGTTTCTACGAGCAGCGGTCGGCCACAGCTAGCTGGAAGGGGTGCCCGGAAGGAAGTGCATGGGAAAAAGAATACTGGCAGAAGGACCCGTGGAGCCACTACGATCCTTGGAGCAACAAGAAGGAAAAGAAGGAGAAAGCCAGGCCATCTTG
>OTU149
CTCCACGCGTCTTATGCTTCACGCTAAAGCCCAGGACACCATCCTGAGCCTCGCAGCCGAAGCCGGCAGCGTGGAAGATCTCGAGCTCGAAGACGTGATGAAGATCGGCTACAAGGACATCAAGTGCGTTGAGTCCGGTGGTCCGGAGCCGGGCGTCGGCTGTGCAGGCCGCGGCGTTATCACGTCCATCAACTTCCTGGAAGAAAACGGTGCCTACGACGATCTCGACTACGTCTCCTACGACGTTCTCGGCGACGTTGTCTGCGGCGGCTTCGCAATGCCGATCCGTGAAAACAAGGCCCAGGAAATCTACATCGTCATGTCC
>OTU15
TTCTACCCGTCTTATCTTGCATTCTAAGGCTCAAAATACCATCATGGAAATGGCTGCTCAGGCAGGTACGGTAGAGGATCTTGAGCTTGATGACGTGCTTAAAGTTGGATATGGCAACATTAAGTGTGTAGAATCAGGTGGTCCCGAGCCCGGTGTTGGGTGTGCTGGTCGTGGTGTTATCACTGCGATTAATTTCCTCGAAGAGGAAGGCGCGTATGAAGACGATCTGGACTTTGTTTTTTACGACGTTCTTGGGGACGTGGTTTGTGGCGGTTTTGCCATGCCAATTCGTGAAAACAAAGCGCAGGAAATCTACATTGTTTGCTCT
>OTU150
TACCATCCGCAACTTGGCAACTATCCAATGTGTCCTGTTCATTGGTTCAATTTGTCCAGTTTGTCCTGTTTGTTCTGTTTGTCCTTTTCGTGTCCAGTTTGTCCGGTTTGTCCTGTCCATTCAGTTTGTTCTTCTGTTCAGTTTGTCCAGTTTGTCCTGTTTGTCCTTTCTCTTGATTCCATGTATACGCAGGAGGTTGTGGCTCAAGTGTCTGGCTGGAGCGTGCTGGCAATGGCGCCGAAAACTTCTGCTGGTGCTCGACTTGGCCTTCGCTCTCGTACGCCAGCCCGAGCTGCTGCGGGTGCATCGA
>OTU151
CCAGGACATGATACACAAAGAAATCAATCGAAATGTTGGGTTCACGAGGATGAACGAGCTGGCGCAGACCAGGCTGATGCAGTGGCTGCGGGAGTTTGCGACCAAGCGGCTCGAGACCCTCAGGGCAGAGGAGTCCGCCATCCTGTCCAGGACGGGCGACTGGAGGCCGAACCCTGACAGGGTCAAGCTTCATGAAAACTTGGGGCGCATGGAGAGGGAAACCGGAAACATCGCGCAGGCCGAGACGTACTTCCAGGAGCTGCTG
>OTU152
AATCGACCGGATGAACGCGACGCTGGCCACCCTCTCCACCGATCCGCGCGCCACGTTGATGCCAGGCTTTCGCGATGCGGGCGAGGCGATCCTGAACCTGCGCAAAGTGGCCACGCTCGAAAAGCCGCCTGGCTTCTTCGATCCGGATAACCCCGCCCAATTGCAGCCGGTGAAGGAAGAGGACGAAGAGGATGCCGACACATCGCCGCGCGAAGACGGCGAGGACACCGAGGATGACGAGCCCGAGTTCGGTGAACGCGGATCGCTGCTGAGCTTTGCCTTTACCGACATGGCCTTCAGC
>OTU153
CCATGCCATTGGTGATGGCGAGCGCAATTGCCAGGGCGACGAGCCTTGGCGAGACGCTGCCGTTGCCGGTCAGATGCCGCCCCGCCACAAGGCCCATGTCGAGCAGGAACAGGCAGAGAATACCACCAAACGCTCCCTCGAAGACTGGCCGAACCGGCTCGAAACCCGTCCGCCCCGCAACCAGGCCAATGATGAACCCGCCTACCAGCAGCAGGATCGAACCATCCCGCAGCGTGTG
>OTU154
CTCTACCCGTCTGCTGTTGGGCGGCCTGCACCAAAAGACCGTGCTGGACACCATCCGTGACAACCGGCAGGGCGTTACACTTGACAACCTTGTGAAAACAGGCTACCGCGGCATCCGCTGTGTGGAGTCCGGCGGCCCGGAACCGGGCGTGGGCTGCGCCGGGCGCGGCATTATTACTTCTATCAACATGCTGGAAAACCTCGGCGCCTACACAGAAGACCTGGATTACGTTTTCTATGATGTACTGGGCGATGTTGTCTGCGGCGGCTTTGCAATGCCAATTCGCGAAGGTAAAGCAAAGGAAATTTACATTGTTGCAAGC
>OTU155
GGAGAAGACCAGCCCAAAGCTGATCACCGGCCCGCAGGCCCTGCAAGGGAATCTTGCGGTAGAGGTAGAGGAAGATGCCGAGCTGGGCGGAAGCGCCGACCAGGTAGGGGTAGAGCGGGCTGTAGCTCACGAGCAAGAGCAGACCGACACCGGCCAGGAGGTAGCACCAGGAAACAGCGAGGACTCCGCGTAAGCCGTAGAAGCACGGCAGGAGGAAGCTGAGCGCGAACCTCAGAAAGCCGTAGAGCTGCACCGCGTCGCGGACGAAGCACGCGAGGCCGTAGAAGAGCACGAGGTAGTAG
>OTU156
CTCCACCCGCCTCATTCTGCACTCCAAAGCGCAGAACACCATCATGGAAATGGCAGCTGAGGCTGGCACCGTTGAAGACCTCGAGCTCGAAGACGTGCTCAAGGTTGGTTACGGCGACATCAAATGCGTCGAATCCGGCGGTCCAGAGCCAGGCGTCGGTTGCGCCGGTCGCGGCGTCATCACTGCCATCAACTTCCTTGAAGAAGAAGGCGCATACGAAGAAGACCTCGACTTCGTTTTCTACGACGTCCTCGGTGACGTTGTTTGCGGTGGCTTCGCTATGCCGATCCGCGAAAACAAAGCTCAGGAAATCTACATCGTTTGCTCC
>OTU157
TATCGTTTGGGGCGTCGCGGCTAGTGGCATCGCGGCTTTGGCGGCGAACGGATATTTCGAACCCTACGCCCCCGCGGACTTTTCCGATCTCGATCGGCGCTTCAGCGATGGGCAGACGCCCCCGCGCTGGATTGGACTACTGGTTTGGGCGAATGTGCTTTGTGTGAACCGCGACCTCCTGGCGGCTGAAAACCTGAAATCCCCCGAACGATGGGGCGACCTTCTGGATCCCGCATTTAAAGGGCGCGTTTTGGCGCTTGACCCCGCCGGGTCGCGCACCGGCCTCATGACCGTCGTGGGTTGGATGTCTTTGT
>OTU158
CTCGACCCGTCTGATCCTGCACAGCAAGGCCCAGAACTCGGTCATGGAACTCGCCGCCGAAGCCGGCAGCGTGGAAGATCTGGAACTCGAGGACGTCATGTCCGTCGGTTTCGGTGATGTCAAGTGCGTCGAGTCCGGTGGTCCGGAACCCGGCGTCGGGTGTGCAGGCCGTGGTGTGATCACCGCGATCAACTTCCTCGAAGAGGAAGGCGCCTACGACGAAGATCTCGACTTCGTCTTCTACGATGTGCTGGGTGACGTGGTCTGCGGTGGCTTCGCCATGCCGATCCGCGAAAACAAGGCCCAGGAAATCTACATCGTCTGCTCC
>OTU159
AGCATACATCCTGCATGTAGCAGGTCTCACAAGCGGCGGTCTTCACCTTATCTTTGTCCATCGTCGTGGACAGATGGCATTCACCACAGGTGTTCTTCGTAAGGCGCTCGGAGATGTAGCGCCTTACGGCCGTTGTGGGCTCAATGTCGAAGGTGTCGAGTAACCAGCACAGCGGATTCTCGCAGTAGCTTAAATAGAAGTGAATGTTGGCGGCGTAGAGGGCCTCAGCAGCGGCGCGTACAGGGGCCTTAAGCTCGCTGTAGGTCGGAAACTTTTCCATGCGATTGAGGATGCGGCCATGAGGTTGCATG
>OTU16
CTCCACCCGCTTAATTCTGCACGCAAAGGCCCAGAACACCATTATGGAAATGGCGGCGGAAGTGGGTTCCGTTGAGGATTTGGAGCTGGAAGATGTGCTGCAAATCGGGTATGGCGGCGTACGTTGCGCTGAATCCGGCGGACCGGAACCCGGTGTGGGTTGTGCTGGTCGCGGGGTGATTACGGCGATTAACTTCCTTGAAGAAGAGGGCGCTTATGAGAATGACCTCGACTTTGTGTTTTACGACGTACTGGGCGACGTGGTTTGCGGCGGTTTCGCCATGCCTATCCGCGAAAACAAAGCACAGGAAATCTACATTGTGTGTTCC
>OTU160
GAGAAGACCACGCTCGCGGATCGCTCAGAGATGAGCGCTGTTTGCGTTGCAAGCTTAGATGTGGTCTTCAGCCCTGTAGGCCCCCCATCCGCCAGAAGTTTCAGCAACAAGCGGGAAAAATCTTATACCCTGTGATGTGCAGACGGCAGCTGTATTGAGGACAGCCCGTTTAGTTTCCTCGTACTTAGCTGCCGCTGACGTCCCCCGCCACCCAAGCAGCACTGGCCACTATATCAGCCTGTTGA
>OTU161
CCATGCGGTGGCGAGGAATGCGCGCCCGAACAATGTGGTGATCGACCCGACCTCCGCGCCTGCCCTGATGGGAGCCGACCGGAGCTCGCCTGTGAGCGAGATGATGCCGGGCGTTGTACCTGGGCCAAGGCCGAGTGCGAACCGAATCTCTGTCCCAGTGATGAGCTGCATTGCGCAGCCCTCTGTCCCGGTGGACCGGAAATTGCGATTCCCGACACCTGTCCCAAACCTGATAATTGTCGCGCGTGTCCAGATGGCCCCTGCGATGAGCGGGCCTGTGGACCAGCCCCCGAAATCGAACGGTGCCCCAATGGCATACCGCGGCCACTTCGCTGTG
>OTU162
TGCTGGGCAACCGAGGGGTTGTGGTGGTCTCTGGGTGGATGGTCGTGGTGGGGGTTCTGGTTCTGCTGGCGGAGGATTCCATGCTGTGGTGGGTGGTTGCGGTGGTAAGGTGATCGTTACGGATGCGGGGGTTTCAGCTGTTGAGCTGCCTAGGAGTTCGGATAGCTGGGATGCGTGGAATGCGGGTGGTGGTCGTGTTGGTGATGCGCATGGTGGTGGTGCTGGTGCTGGTTCGT
>OTU163
CAACCGGGCTACTACCCCTGGTGGAGTGAAGATTACGCCGCCTTGCCCGATATGATTGCAAACGGGGAGCTGTACTGGATCACGGTGCTATTCAATGAAAGCCATGAGGGACCCTCGGACCAAGACGAATGTGTCATGTGGCACGAGGCCTATCCAAACCCCCACATTCCCGTGCTGGCCGACACAAACCTGGAAATGAAGTCCTGGCTCGATATCCAGAGTTACCCAACGCTCAATCTCATCGATGAAGATATGGTGCTCCAAATCCACAGCAGTTCTGGACCCTTCGATGTCATGCGCCACCTT
>OTU164
CTCCACTCGTCTGATTCTTCACTCCAAAGCACAGAACACCATCATGGAAATGGCTGCTGAAGCCGGCACCGTGGAAGATCTGGAACTGGAAGATGTATTAAAAGCCGGTTACGGCGACATCCGCTGTGTTGAATCCGGTGGCCCGGAGCCAGGTGTTGGATGTGCCGGTCGCGGTGTAATCACTGCAATCAACTTCCTGGAAGAGGAAGGTGCATATGAAGATGACCTGGACTTCGTATTCTACGATGTACTGGGCGATGTTGTATGCGGTGGCTTTGCTATGCCGATCCGTGAAAACAAAGCGCAGGAAATCTACATTGTGGTATCC
>OTU165
TTCCACACGTCTTATTCTGCACTCAAAAGCGCAAAACACAATAATGGAGATGGCTGCACAGGCTGGCACGGTAGAGGATCTTGAGCTTGAAGAAGTGCTTAAGGTTGGCTTTGGCGGCATTAAGTGCGTGGAGTCAGGTGGTCCTGAGCCTGGAGTTGGCTGTGCTGGTCGTGGTGTTATTACCGCGATTAACTTCCTTGAAGAGGAAGGTGCATATTCAGACGACTTAGATTTCGTTTTTTATGATGTTCTAGGTGATGTGGTTTGTGGCGGATTTGCAATGCCTATTCGAGAGAATAAGGCTCAGGAAATCTACATTGTTTGCTCT
>OTU166
CCATGCGGTGGCGAGGAGTGCGCGCCTGATCAATGTGGTGATCGACCCGACCTCCGCGCCTGCCCTGATGGGAGCCGACCGGAGCTCGCCTGTGAGCGAGACGATGCCGGGCGTTGTACCTGGGCTAAGGGTGAGTGCGAACCGAATCGCTGTCCCAGTGATGAGCTGCATTGCGCAGCCCTCTGTCCTGGCGGACCGGAAATTGCGATTCCAGACACCTGTCCCAAACCTGATAATTGTCGCGCCTGCCCCGATGGCCCCTGCGATGAGCGGGCCTGTGGGCCAGCACCTGAAATCGAACGGTGCCCCAATGGCATACCGCGACCACTTCGCTGTG
>OTU167
CTCCACCCGGCTGATCCTCAACACCAAGATGCAGGATACCGTGCTGCATCTGGCGGCCGAGAAGGGGTCGGTCGAGGATCTCGAGCTCGAGGACGTGCTGAAGATCGGCTACGGCGACATCAAGTGCACCGAGGCCGGCGGGCCGGAGCCGGGGGTCGGCTGCGCGGGGCGCGGCGTGATCACCGCGATCAACTTCCTTGAGGAGAACGGCGCCTATGACGACGTGGACTACGTGTCCTACGACGTGCTGGGCGACGTGGTCTGCGGCGGCTTCGCCATGCCGATCCGCGAGAACAAGGCGCAGGAGATCTACATCGTCATGTCT
>OTU168
CAGCTAAGTGGCCTGGTGAGGGCAACTGGTGGCTCCATCAACCTGTCGGACTTGGAGTCTGTACTCAAGATCTCAGAGGCTGAGTCATTTACTGGTTTACGCCGTGAAGGTAAGCAACATCAACGAAATGAACGATCACATGGAGGTGTATTCCAAGGACTCGCCACTCCCGACGGTTATGATGAAGGATATTACGGTTGGAAGGAGCATT
>OTU169
CTCCACGCGCCTCATTCTGAATTCGAAAGCGCAAGATACGGTTCTGCATCTTGCGGCACAGGAAGGCTCGGTCGAGGACCTCGAGCTCGAGAAAGTTCTGAAGATCGGCTACAAAGACATCAAGTGCGTCGAGTCTGGCGGTCCGGAGCCGGGCGTCGGTTGCGCAGGCCGTGGCGTCATCACGGCCATCAACTTCCTTGAAGAAAATGGCGCTTACGACGACGTCGACTACGTGTCTTACGACGTTCTTGGTGACGTTGTCTGCGGCGGCTTTGCCATGCCGATCCGCGAGAACAAGGCTCAGGAAATCTACATCGTCATGTCG
>OTU17
TTCTACCCGTTTGATCCTTCACGCCAAGGCCCAGAATACCATCATGGAAATGGCTGCTGAAGCCGGCTCTGTGGAAGATCTGGAACTCGAAGATGTGCTGCAGATCGGTTACGGCAACGTCCGTTGCGCCGAGTCTGGTGGTCCTGAGCCAGGAGTTGGTTGTGCCGGTCGTGGTGTTATCACCGCCATCAACTTCCTGGAAGAAGAAGGTGCCTACGAAGAAGATCTGGACTTCGTATTCTACGACGTACTGGGTGACGTAGTGTGTGGTGGTTTCGCCATGCCAATCCGTGAAAACAAGGCTCAGGAAATCTACATCGTCTGCTCA
>OTU170
GACCAGCACATCGTCAATCACCTGTTCACGCAGCGCGGTGGTATCGACGAACATCGCGTTCAGCCCGCCCGTCTCCGCGATGAACGGGATGATAGGCCCGGGCCGGTCGGCCAACGTCCGGTTGATGAGCCGCGCAGTATCCGTCCCGCCTGTAAAACAGACGCCGGCCACATGTGGGTCTGCCGTCAGCTTCGCGCCAACCGTCTCCCCCCGTCCCGGCAGCAGGTGTAGCGCCTCGCCTGGCAGGCCAGCGGCCTGAAACAGGCGTACGGCCTCATAGGCGACCAGCGGCGTCTGTTCGGCAGGCTTGGCGACAACCGTATTGCCCGCGCCCAATGCGGCCACGATCTGTCCCGTGAAGATGGCCAGCGGGAAGTTCCAG
>OTU171
ACCCTCAACCCGAACCCTAAACCTAACCCTAAAGCTTGAGAAGCAGAAGACCTTGGGCAACTCAGGGAACGTAGGACAACCTAGGAACTGATACATAGATACGTTCACAGATTAATATGTAAATAGATAGACAGATAGATAGATACATAGATAGAGAGATTACTCCAACGCAAAACCCAAAACAACGATGCCATTATCTGTTTCAACGCTTTGTTTGTCCACGGGGGCGCGCCCATGCATTGTACGCCGCAACAACCGCATGGTGCAAGCACTGTGTCAAGAAATGGGACATTCCATTACAGGGGGT
>OTU172
CCAAAAGGCAAACGCTCACCTATCCGTCTATCCACTTGATGCTATCTCGATCAGAAATGATTCAAGCAACGTGAGTACGCATTCACTTTCGATTCGCCGGCGCAAGTCATTGCAGCTGTGCAAGCAAAAATGGGGACACCGATGTTGATAAGCATGATGGCGATGGCATGGTGATGGCAGTGGCTGCGGTGATAATAATGATGTTGGTTGCGATGATAGCAACCGCGTGGCTGGTGAAGGTACCGGTGATGATGGCGATGGCGATGGTGAAGGTGATGGTGAAGACAGCAATGATGACGGTGATGGCGTTGACAATGGTTATGGCAAGAGTATCAATGATGATGGCGATAACGATGGCGATGGCTAT
>OTU173
TTCCACGCGTCTTATTTTGCATTCTAAAGCGCAAAATACAATTATGGAGATGGCTGCAGAGGCCGGTACAGTAGAGGATCTAGAGCTCGAAGAAGTGCTGAAGGTCGGTTTTGGCGATATTAAATGTGTCGAATCAGGCGGTCCAGAACCTGGCGTTGGTTGTGCTGGTCGCGGTGTTATTACGGCAATTAACTTTCTTGAAGAGGAAGGTGCTTACGAAGAAGACTTAGATTTCGTTTTCTATGATGTATTGGGAGACGTCGTTTGTGGCGGCTTCGCGATGCCCATCCGTGAAAACAAAGCCCAAGAAATATACATCGTTTGCTCA
>OTU174
AGACCACCCGTGCGATCTACGCGGATCAGCTGGTTGAAGCCGGTGTGATCACCGAAGATGAAGCCAAGCAGATGGAGACTGATTACCGGGACGCCCTGGACAAGGGTGATCACGTGGTCAAGTCTCTGGTTAAAGAGCCTAACAAAGAGCTTTACGTGGACTGGGCTCCGTATCTGGGCCATGAGTGGACAGCGAAGTGCAAGACCAGCGTTGCGCTGAAAACCGTCCAGAAACTGGGCAAGAAGCTGACTGAAGTGCCGGAAGGGTTCAGCATCCAGCGCCAGGTTTCCAAGATTGTTAATGATCGCGAGAAGATGACGGCCGGCGCGCTGTCCCTGAACTGGGGCTAC
>OTU175
TGCTGCCCCCGGTGGACGATTGCCCGTACACCATTCGACTCGTCAGCGAGATTCTCGAGTCCAACGGATCCAGCTCCATGGCCACCGTGTGTGCCGGCACCCTCGCCCTGATGGATGGCGGTGTGCCGATCAAGCGCCCCGTGAGCGGCATCGCCATGGGCCTGATCACCGACAAAGAATCCGGCAAGTACGCCGTGCTGAGCGATATCCTCGGTGACGAGGACCACCTCGGAGACATGGATTTCAAGGTGACCGGCACCTCGGAAGGCATCACCGCCTGCCAGATGGACATCAAGATCAAGGGCCTGTCCTTTGAGCAGCTGACCGAAGCCTTGCTTCAAGCCAAGGAGGGCCGCGCCCACATCCTC
>OTU176
CTCCACCCGCCTCATTCTGCACTCCAAAGCGCAGAATACCATCATGGAAATGGCGGCTGAAGCTGGCACCGTTGAAGACCTCGAGCTCGAAGATGTGCTCAAGGTTGGCTACGGCGACATCAAGTGCGTCGAATCCGGCGGTCCAGAGCCAGGCGTCGGTTGCGCCGGTCGCGGCGTCATCACCGCCATCAACTTCCTTGAAGAAGAAGGCGCATACGAAGAAGACCTCGACTTCGTTTTCTACGACGTCCTCGGCGACGTTGTTTGCGGTGGCTTCGCTATGCCGATCCGCGAAAACAAAGCTCAGGAAATCTACATCGTTTGCTCC
>OTU177
CGTGGTGCTGATGACTCCCAATGTCAGCCATTTTCACGCCAAGCTGACTCGCGGTCCCGACGGCATGGTCGTCGAAGACCTGGGTTCGACCAACGGCACCTGGGTCAACGGGGTCAGGGTTACTGCACCGACGCCTTTGCGTCCGAATGACGACCTTCGCCTCGGGCCGCACCGCCTTGAGATCAACGACGACCTGAGCATCAACCGGGAGGACGTAGACGGAGGTGCCCGCGGCGTGCGCCTGGATGCCTACGACCTGTTGCGCCAGGTGGGGCCGGAGAACAAGCCGATCACTGTCGTGGATCGGGTGTCCTTTACGATTCTTCCC
>OTU178
TACCTGCACCCCGCCCTCAAGCTCCAACGCGCCCCCCTTGAATCAAGGCCCGTCACGCCTGTGCGACACGGTGCATGGTCGTTGTTTTCAAACAAAGGCAACCTCACTTCCGTCATTCACTACGACGAAGGCCAAAAAGACGGTCTGGAAGAGAGATACCTGCCAAGCGGCGCCGTCTGTGAACGGGGCCATCACCGCCGT
>OTU179
CGCCCCGGCACCCGGCCAACCATCCCCCGGCACACCCACCGGTAACGGCACCTCGGTCGGCGAGAGGATCATTGCGCGCCCGCGCGCGCTGGCGGATTTCGACCTGCAGTCTAACTTCTCGCCGGCCGGCGACCAGCCAACCGCGATAAAGGAGCTGGTCGAGGGAGTCCAGAATGGCGAACGTGACCAGGTGCTGCTCGGCGTCACCGGGTCGGGCAAGACCTTCACCGCCGCACATGTGATCCGCCAGATCAAGCGGCCGACCCTGATTCTCGCCCCTAACAAGACACTGGCCGCCCAGCTCTAT
>OTU18
CTCTACCCGTTTGATCCTTCACGCCAAGGCCCAGAATACCATCATGGAAATGGCTGCTGAAGCTGGTTCTGTGGAAGACCTGGAACTCGAAGATGTGCTGCAGATCGGTTACGGCAACGTTCGTTGCGCCGAGTCTGGTGGTCCTGAGCCAGGAGTAGGTTGTGCCGGTCGTGGTGTTATCACCGCCATCAACTTCCTGGAAGAAGAAGGCGCCTACGAAGAAGATCTCGACTTCGTATTCTACGACGTACTGGGTGACGTAGTGTGTGGTGGTTTCGCCATGCCAATCCGTGAAAACAAGGCTCAGGAAATCTACATCGTTTGCTCA
>OTU180
TCCATAGTCCACACTGCGTTTTTTTCTGCAACCTTCCTGCGGCCTCGCGGCGGCGTCACAACGTGTCCGACACCGTCACGGCCTTCTTTAGGAGAGCAGCTTGTCGCGGCCAAGTCGACGGCGGACCTCCACTGGCAGCCAAGTATTGTCTTTGTGGCTGCGTCGCCCTCATCATCGCTGCTGCCATCTGGTTCTGCCGCTCCACACTCGTAGCCCGCAAACGCCGGGGGGGAGGGGAGCATCTGCGAGCATGAGCATACCGTTCATTTTTTTGGCCGGCGCCTCCAGCTTCTGCATCGGGCCCGCTACGCTCAGGTGGCCATGGTTCTGTT
>OTU181
TGGTAGGGAAGCTAGGGACGCTAGGACTAGAGGGAAGATGCGCGACGACCGGCGCAACCAGGGTTTCTACAACCAGGCGCCGGCCTGGTCTGGCTGGAAGGGGTGTCCGGAAGGATATGCATGGGACAAAGAACACTGGCAGGATGACTCGCGGAGCCACAACGATACTTGGAGCAACAGGACGGAGATGAAGGAGAAAGCCAAGCCATCTTG
>OTU182
TGCCGAGCAGGGTGAAAGTGAGGGCAAGCGTGGCAATGCCGTTACAGGCCTGCAAGCCTGCCTGCAGCCATTTCTGCCGCTCCAAGTCCGGCTGTTCGTGACGGGCGCTGTCAACAAGGCGCACGCAGCAGAACAAGGCGGTGATGACGAGCGCCGACAGCAACAGCAAAAAACTGCCGCCAAGCATGTCGAGGCCCCAGCCCAGGATCTGCGAGGGTGTCATGCCGGTTGTCAGGGT
>OTU183
CTCCACGCGTCTTATCTTGCACTCCAAAGCCCAAAACACAATCATGGAAATGGCTGCCCAGGCAGGTACGGTTGAGGATTTAGAGCTTGATGACGTACTTAAGGTTGGCTACGGCGATATTAAGTGTGTAGAAGCAGGCGGTCCAGAGCCCGGCGTTGGTTGTGCCGGTCGCGGTGTTATTACCGCGATTAACTTCCTTGAGGAAGAAGGTGCATATGAAGACGATCTAGACTTTGTTTTCTATGATGTTCTGGGCGACGTGGTCTGCGGCGGCTTTGCTATGCCAATTCGTGAAAACAAAGCTCAAGAGATCTACATTGTTTGCTCT
>OTU184
TTCCACCTGCGTGGCAGAATGTTGATGACATGGATGCGGGCCTGCGCGCTTTTTATGAATATAATTCGATGCACATGGAACCATGGGATGGTCCCGCCGGAATTGTTCTAACAGATGGTCGTTATGCGTGTTGTTTGCTCGATCGTAATGGACTGCGTCCAGCGCGGTGGGTCAAGACGAGAAATGGTTATCTCACCCTCGCTTCCGAAATCGGGACCTGGGATTACAAGCCAGAAGATGTGGTTGCAAAGGGCCGCGTTGGACCTGGTGAAATCTTGGCGATCGATACAGAAACA
>OTU185
GCATTTGACTCAGCTCGAGAGTTGCCATGCGATTCGGATTCGAGATTAAGGCGGCTGCTGTTGCACGGATATTCACGCGCAAGGCCGCAACAAAGCACGGCACAACCTGCATTTGGGTTCGACATCCTCCAGCGAGGCAAGACTCAGTTCCTGCTTCATAACATCTCCGGCAACCACGTCATGCCAAAACTCTTGCTGTAGCTGTTGGTGCTGCTTTCAGGAGCGCTGGTTTTGCAAGAGCATAGTCATATCCTGGAAGCAAGTATTTCAGATGGCAGCTGGACCGCTGACCGCGGCCCCCCGCGAGCCGGCGTTCCACAGA
>OTU186
TACCATCCGCAACTTGGCAATTATCCAATGTGTCCTATTCATTGGTTCAATTTGTCCAGTTTGTCCTTTTTGTTCTGTTTGTCTTTTTCGTGTCCAGTTTGTCCGGTTTGTCCTCTCCATCCTGTTTGTTCATTTTGTTGAGCTTGTCCAGTTTATCCTATTTATTTGTTCAATTTGTCCTGTTTGTCGCATTTGTCATGGTTGTCCTTTTCGCGTCCAGTTTGTCCGGTTTGTCCGGTCCATTCAGTTTGTTCTTCTGTTCAGTTTGTCCAGTTTGTCCTGTTTGTCCTTTCTCTTGATTCCATGTATACGCAGGAGGTTGTGGCTCAAGTGTCTGGCTGGAGCGTGCTGGCAATGGCGCCGAAAACTTCTGCTGGTGCTCGACTTGGCCCTCGCTCT…
>OTU187
CAGAACCCCTGTTTCCTGCGTGAGCGATCGCGGGAGACAGTGTTCTGTGACAACAAATCATTAGAAATTTGGTGCGTTTGCCAAGGATTTCTGTAGCGCGGCAAACGTGCTCATACAGAGATCGCATCGCTCGGGAAGAACAGCGTTCTTCTCGCTGTCCTGTAGCCCCCTTCTCGCGAGTCGATGACCGCTAAGAAGGTGCTGTTTATCCGCTGTCGTGGCAGAAAAGCCTGAATGTGCCGCTGACCTACCTGAAGTATTGAAGCGGAATCCCGAGGTTGCTTCTCTTGGTGATCCTGTTCAGCTTCGGTTGCAGGAGTTGCTTGTGCTCTTGAGTCAGTTGATGAGTCGCCTCA
>OTU188
ATAATGCCATCGTGCGGCGTCTCTGGCCGACTTCAGGACGCCTTGGGCGATCTGTGTACTAAGTGTTCCCCCAGACTGCGCGGAAGCATTTGGGGGACAACGGAATCGGATTCCAATCTTTTTTTGCATCTTGGGATGTCTTGAGGACAAAATTGGGCTCATTTGGGGCCGTTTGGGGGCCCAGTGGGGGGTGGTCGAAGCCCATCTGGATCGAGATAGCGCTCTCGGAGACGTGTTCGAGCCCTCCGGGTGCGCCATGGGGGGCATCTGGAGGTCACCTTGGGCGCCCATGGGCGCCATCTTGGGCCGTCTCAGGGCCAATAGGGGCCGTCTT
>OTU189
GAACCCCCTCACGCACCTGCACGAGGACGAGGCGCCCGTGGAGACCGACAAGCTCAAGTCATTCCACTGAGACCGACCAGCTCAAAACCATTCCACCAAGCCCCGAAGCACTGATCAGCAGACAGACCATCTCCTCGAGGAGGCAGAAAGTGCCTCCCAGAGGGGAAACTGATACTTCTAGAGGGGAAATGAATCTTTTTAGAGGGAATCTAATACTTCTAGAGGGGAAATGAGTACGGGGGGAAACTAATACTTCTAGAAGGAAAATGGATACTTTTAGCGGGGAAGCTACTACTTCTAGA
>OTU19
CTCCACCCGTCTGATTCTGCACTCCAAGGCGCAGACCACGGTGATGCACCTGGCCGCTGAAGCCGGCTCGGTGGAAGATCTCGAACTCGAAGACGTGCTGTCCGTCGGCTACGGCGGCGTGAAGTGCGTCGAATCCGGCGGTCCGGAGCCGGGTGTGGGTTGCGCCGGCCGCGGCGTGATCACCGCCATCAACTTCCTGGAAGAAGAAGGCGCCTACGACGAAGACCTCGACTTCGTGTTCTACGACGTGCTGGGTGACGTGGTGTGCGGTGGCTTCGCCATGCCGATCCGCGAAAACAAGGCTCAGGAAATCTACATCGTTTGCTCC
>OTU190
CTTCGAGAACTGTGCCGAGGGGTCGAAGGGCGCCACGGAAGTGCCTCACGCCACCCTAGCCCCAGCACAAGGAGACGACAGCATTCGAGTCCCCCAATAACCGCCGGAGACTAATCCAACTCTCCCACTCGAGAGCCCGCGCTCTCGGACAACCGCGCAGCGGGTAAGGGGGACCACGCGTAGCGCCCCAGCGAGGTAACGCAGGTGAGAAGAAAGAGAAGCCCGCCATAAGTTAAACGACTGCGGTGTCGCGACGATATAACCAGAGCCGCGGTGA
>OTU191
TGCCAAAGACTGGCCTTCCTCGCAAACTCTTTGTCTGGCCAATGCTGGGCAGGCCGTTACGCAAACTTAAAGACTGGTAGGTTCCACCTCCTCGTACTTGCCGGGGAAGAATTGGGTGAGCATCTGGCGAGGAGGGCACGGTCTCTCCGCCTCTTTTCGCTCTTCTCCGTCTGGTGGCATCGTCGCGCGTGCCGTTCCAGACTCGATTGTCGCATCCGCCATCTGCAATCGACTCTCCAAGTACGCCGACGATGCCTCGAACCCATGCCCTCCGCCCTTGGACCTGCACATTCAGCGTGGTTTG
>OTU192
CTGTTGCTCTGTGATGCGCTGTCTATCGCCTGTGAAGAAAAGCCGGAGGCGATCTTCGACTTCGCCACCCTCACGGGCTCGGCGCGCTCTGCCGTTGGTGCGGAGATTGCGGCCATGTGGTGCAACGACGATGGACTGGCGGCTTCAGTCGCCGAGGGCGGGGCACGTGCAGATGACGCGGTCTGGCGCATGCCGCTGCATGACGCCTACAACCACATGCTCGACTCGAAGGTCGCCGACCTCGTGAACTGCGCACCGTCGCCGTATGCGGGTGCAATTGTTGCGGCGCTCTACCTGCAGCGCTTCGTCGACAGAGACATCCCCTGGATGCACTTCGACATCATGGCCTACAACATTCGCAATCGGCCCGGGCGTCCGGAAGGG
>OTU193
GCCCCTCGAGAGTTCATGGTTCGCCTTCCGCGCGCCGACCGCCAGGCCAGCCGCGCACACTATGCCATCGTCCACGTGGAGGTAGAGGGATAATTGGGAATCATGTAGCACCACATTGCGCCTGGCGACTGCGAGTTCGTTCAGGATGGCCACGTCCAACGGGCCACCCCTGGCGGCTGTGCCCGTGCATTACGTCGTTTTCACAAGCCGGCTCTGAATCTCTGGGGTGTGACGCCAGCCACCCAAACCCGCCGTCTGGAGTTCTCCCATACGCCGCCTCGTGGTTCTGCGGGTCACGCGCCTCGCACTCCGC
>OTU194
CTCGACCCGCCTGATCCTCAACACCAAGCTCCAGGACACCGTGCTGCACCTCGCCGCCGAGGCCGGCTCCGTCGAGGACCTGGAACTCGAAGACGTCATGAAGATCGGCTACAAGGGCATCAAGTGCACCGAATCCGGTGGCCCGGAGCCGGGCGTGGGCTGCGCCGGCCGCGGCGTCATCACCGCCATCAACTTCCTGGAAGAAAACGGCGCCTATGACGACGTGGACTATGTGTCCTACGACGTGCTGGGTGACGTGGTGTGCGGCGGCTTCGCCATGCCCATCCGCGAGAACAAGGCGCAGGAAATCTACATCGTCATGTCC
>OTU195
CAGAACCCCTGTCTCCTGCGTGAGCGATCGCGGGTGACAGTGTTCTGTGACAAAGAATCAGTAGAAATTTGGTGCGTTTGCTGAGGATTTCTGTATCGCGGCAAACGTGCAGATACAGAGATCGCATCGCTCGGGAAGAACAGCGTTCTTCTCGCGATCCTGTAGCCCCCTTCTCGCGAGTCGATGACCGCTAAGAAGGTGCTGTTTATCCGCTGTCGTGGCAGAAAAGCCTGAATATGCCGCTGACCTACCTGAAGTATTGAAGCGGAATCCCGAGGTTGCTTCTCTTGGTGATCCTGTTCAGCTTCGGTTGCAGGAGTTGCTCGTGCTCTTGAGTCAGTTGATGAGTCGCCTCA
>OTU196
CTTGACGCCAAGCAACCACCTGGCGACAGAGCAGATTGCCGAGATGAAGCGCGAGCTCAACCACCAGAGCTCTGCGCTGTATCACCAGGCGCTGATCCAGGACGACTCACCCCTCCGCCTCTCGCAGGCCGAGAGTCAGCTGGATAGCGTCCTCGACGAGCTGCGTACGACCGAGTCGAAGTACGTGCGCGACCTGAAGGCGGTGGTCGACCAATTCTGGCGGCCGATGCAGGCGATGGTGGAGCCGCAGCAGCATCAGATCATCTTCTCGAATCTAAAGACGATCCTCGCGCTCCACACCCGCCTCGAGGCCGCAGCCGCCTCCGCCGACATCTCCTTCGCCGCCTCCGTCTTCCGTAAG
>OTU197
CCCCAAATAAATCAGGGTCTCCTCATCCATCTTGCGGCCAATCAACTGAAACGAACCCGGTAACTCATTGGCTTGGGGCACCATGGGCAGGGCCAGCGTTGGGTGCCCTGAATAATCAAAGGGCGCAGTGAACAACAAAAAGTCTGCCTTACTTTCTTCCGCAGGAGCACCGTTATCCATAAGCGCCGCTGTCGGCGTCGACATTGGCATGCAG
>OTU198
CTCCACCCGTCTGATCCTCAACACCAAGCTGCAGGACACCGTGCTGCATCTGGCCGCCAAGGCCGGTTCGGTCGAGGACCTGGAACTCGAAGACGTGATGAAGATCGGCTACAAGGGCATCAAGTGCACCGAAGCCGGTGGCCCCGAGCCGGGCGTCGGCTGCGCCGGCCGTGGCGTCATCACCGCCATCAACTTCCTGGAAGAGAACGGCGCCTATGACGACGTGGACTACGTGTCCTACGACGTGCTGGGCGACGTGGTGTGCGGCGGCTTCGCCATGCCGATCCGCGAGAACAAGGCCCAGGAAATCTATATCGTCATGTCG
>OTU199
TCGTGTGATTGTGAGTTTGATCGGCGAGGGTATGAGAAGTACGCGAGGTATCGCAGCGGAAATGTTTACCACATTAGCTGAAGAGGGCGTGAACATCGAATTGATTGCACAGGGAAGTTCTGAAGTGAATATCAGTGTCGTCGTGGACGAGAGTGATGCTGAGCTTGCGGTCAAGTCTTTGCATCGTGCCTTTTTCGAGGATAATGTTATGGAGGAGAGCAGCAGTAGTGCTTGTAATTAATTGGTTTTATTGGTATTTGTTTTCCTAATAATATATTTTGCTGGTTGGTGTGTTGTTGGTTGGTTCATGATAATAACATAAAAAATGT
>OTU2
TTCAACGCGGTTACTGCTGGGTGGATTGGCCCAAAAATCGGTATTAGATACGCTTCGTGAGGAAGGCGATGATATTGATCTCGACTATATTATGAAAGAAGGCTTCGGCCATATTAAGTGCGTAGAGTCTGGAGGACCGGAGCCAGGGGTTGGTTGTGCCGGACGGGGGATTATCACTTCGATTAATATGCTGGAACAGTTAGGGGCTTATACGGATGACCTTGATTATGTCTTTTATGACGTACTTGGTGATGTAGTTTGTGGCGGTTTTGCTATGCCGATTCGTGAAGGAAAGGCGCGTGAGATTTATATTGTTGCCAGC
>OTU20
TTCCACACGTCTAATCCTGCACTCCAAGGCCCAGAATACGGTCATGCATCTAGCAGCCGAAGCGGGCTCCGTCGAAGATCTGGATCTGGAAGACGTCTTGCAGATTGGTTATGGCGGCACCAAATGCGTAGAGTCCGGTGGCCCGGAACCCGGAGTCGGTTGTGCCGGTCGCGGCGTCATCACCGCCATTAACTTCTTAGAAGAAGAAGGGGCCTACTCGGATGATCTGGACTTCGTGTTCTATGACGTGCTCGGTGACGTTGTCTGTGGTGGGTTTGCCATGCCCATTCGCGAAAACAAGGCTCAGGAAATCTACATCGTCTGTTCC
>OTU200
CTCCACACGTCTGATCCTTCACTCCAAGGCTCAAACCACGGTAATGCATCTCGCTGCTGAAGCGGGCACCGTCGAAGACCTGGAGCTGGAAGATGTACTGTCCGTGGGTTACGGCGATGTCAAATGCGTCGAGTCCGGCGGTCCTGAGCCCGGTGTGGGTTGCGCAGGTCGCGGCGTTATTACCGCTATCAACTTCCTGGAAGAGGAAGGTGCTTACGACGAAGACCTGGACTTCGTGTTCTACGACGTGCTGGGTGACGTGGTATGCGGTGGCTTCGCCATGCCGATTCGGGAAAACAAAGCTCAGGAAATCTACATCGTCGTGTCC
>OTU201
AGCAAGATTTGGATCTATTGGGTTACAAGATAATGATACTTAAGTCGGACCAAGAATCAGCAATCACTGCATTGAAGCATGCGGTGAAGAGACATAAGGGATATGATATAATTTTGGAAGAGTCGCCAGTTGGAGAGTCACAGAGCAACGGCGACATCGAGTCTACAAATGGAATTGTTGCAGGACAGGTAAGGACGATGCTTAAGGTCTTGGAGACAAGATATGGGCGAAGTATCAATAAGGACTACTGCGCTATTCCATGGCTAATTAAACATGCTGGAGCAAGCATTACTAGATACGTAA
>OTU202
CTCCACCCGCCTGATCCTGCACAGCAAGGCCCAGACCACCGTCATGCACCTGGCAGCCGAAGCCGGCTCCGTGGAAGACCTCGAACTCGAAGACGTCCTGTCCGTCGGTTTCGGTGGCGTCAAGTGCGTTGAATCCGGCGGCCCGGAACCCGGCGTTGGCTGTGCCGGCCGCGGCGTGATCACCGCCATCAACTTCCTGGAAGAAGAAGGCGCCTACGACGACGAACTCGACTTCGTCTTCTACGACGTGCTGGGTGACGTGGTGTGTGGTGGCTTCGCCATGCCGATCCGCGAAAACAAGGCTCAGGAAATCTACATCGTCTGTTCC
>OTU203
CAGGGCTCTGGAAACGCTCATACTTTCCCTGATTCCCAGGGATGATCCTTACCGATACCAAATTGAAATCATACGATCTCCTCAAGTCAATGCCTTGGCGTTTCCAGGCGGGAACTGGTGTTGTTCAGCGGTTTGCTCGAGAGTCTGCCTTCTCCAGAATCCTTGGCAAGAATCCTGGCCCATGAAATCCAGCACGTCCGTCTCCAGCACGGCACTCAGAACCTGATGCGTCAATTGGCATTCAGCGGGAT
>OTU204
ACCCAAATAAATCAGAGTCTCTTCATCCATCTTACGACTAATCAACTGAAACGAACCCGGTAACTCTGTGGCTTGGGGCGCCATAGGCAGGGTCAGCGTTGGATGCCCTGAATAATCAAACGGTGCAGTAAACAACAAAAAGTCCGCCTTACCTTCTTCCGCAGGAGCACCATTATCCATTAACGCCGCTGTCGGCGTTGACATAGGCATGCAA
>OTU205
CCACACGCAATTCCGCAATTTAGTCTCAGAGCAGCACGCGAAATGCCGCGCTTTATTAGTTGGCATAGATTACCACGCTCTGCCGTACCCGCCACCCGGGCATTCTCCCGATTATATAGCGAGATATGGGCGCGACAGGCCGCACCTGCGTGGAGCGGTTAACGACGCCACTGCATTACAAGACCTATTCGTCAACAAGCTAGGCTGGGGGAAGAGCAATGTGAAGCTGCTGACGGACAGCCCTATGTCCACGCCGATATTTCCGCCAGACTTCCCAACACGGAAAAACATACTCGAGCAGCTGCACTGGCTTGTTACAAGAATTTTCAGCT
>OTU206
CGGCGTGGGCGCGGCAGCAGCGTCCCTACAACCATTGCTGCATGACGATAGCGTCATCCTGACAATCCAAAACGGTCTCGGTGCAGCTGAGCGCATTTCACAATTTCTCTCACCGGATAACATTCTGATCGGCGTGGCTGGCGGGTTTGGGGCGGAGATGCGCGCGCCCGGTCACGCATATCACAACGGTATGCAGCTGATACGCGTCGGTGAAATGACCGGCGGATTGACTGAACGTGTAGAGCGGGTGTGCCAGGTCTGGCGTGATGCCGGATTCAACACCAAAGCCTACGACGACGTACACCAGCTCATCTGGGAGAAGTTTATCTGCAATGTTACGTTCAGCGGCCCCTGCTCGGTGATGCGTTGCACGGTT
>OTU207
CCCATTCCTCGAGGCGCGATTGGTCCTGGGGCGGCGTGGCTGCTTGGCTTGACGCTCGCGCTCGCCTCGGCTGGTTTGTTGTCGGTCAGTGGTTGGTTGCCACTCGCCTTGTCCATGGGAACGATTGTGTTGTATGCGGCGGTGTATACCCCGATGAAGCCGCTCACCAGCCTGAACACCTTGGTTGGCGCGGTGGTCGGGGCCGTCCCCCCCATGATTGGATGGGCGTCGGTTCGG
>OTU208
AGGGCAGCGGATCGGCTCCCATCGCCGCCAAGTAGGGGGCCGGTGGGGCGATCATCACCTCCACGCCCACCGGGGCGACGGGCAGCTGGGAGAAAGCGTGTGCAAATTCCCGGGCTTCGTTGAATGACTTGTTGCTCTTCCAATTGCCTGCTACGAGCATGTTTCGGTGGTTTGTAGGGTGTGGACCGCGTGATTCGGCCGGCAAGGTAGTCCGTCCCCTTCGCGCATCCACGATGATCGCTCCCGCAATGCCACCAAGCACCGCTTCGCGTCCTTCCCTGCCCGATCTCGAGGCGCTGCTTCATGCGCATTGGGGACATGCGGCCTTTCGGCCGGCCCAAGAACCGGTGGTGATGGAGGCGGCCGCCG
>OTU209
GACACTCACGGACAGCATCGATCGCGGTATTTCCTCCACCGACAATGACCGCTCGCTCGACTCCATCGAGGGGCAGCTCATTGAGCTTCATATCCTCAATAAAGTCGACGGCGCCCCGGACCCCACCAAGCGCCTCACCTTCAGCTCCAAGGCGGCTGTCGGGTCCGAGGCCAAAGCCAAGGAAGAGCGCATCGTGGCGTGTCTCAAGTTC
>OTU21
CTCGACCCGACTGATCCTGCACAGCAAGGCCCAGACCACTGTCATGCACCTGGCGGCGGAAGCCGGCTCGGTCGAGGACCTCGAACTCGAAGACGTGCTGGCGGTCGGCTACGGCGGCGTCAAATGCGTCGAGTCGGGCGGTCCCGAGCCAGGCGTCGGCTGTGCCGGTCGCGGCGTCATCACCGCCATCAACTTCCTCGAGGAAGAAGGCGCCTATGACGACGAACTCAACTTCGTCTTCTACGACGTCCTCGGCGACGTGGTCTGCGGCGGCTTCGCCATGCCGATCCGCGAAAACAAGGCGCAGGAAATCTACATCGTCTGCTCC
>OTU210
CCCTAAGCCTGACCCTAAGCCTATCGTTAAAGCTAACTGTCGGTGGTGGTGGTGGTGTGGTGATGAACCTGGCAGTATTGGTCCAGTGCCTCGTCAAATCGGGCCGTGAACCAGCCCTGGCGCTGCATGCTAATGACAATCAGCCGCCCCTTGGCGCTCTCGTGCACACGCGACAGCACTGCACCCATGCGAGCGTTACTCCTCCGCTTCACCTGGCAGTTCAGTGATGGTGAGGCTAGCCATCGACTTTGGTGGTTGGGCGAGGGCGACGGTGAGCGGATTTGCTGGCCTGCCGGTTGGCGCTGTCCACGGCCACGAGGGCCCAGGCATACAGGCCCAGTGCCACCACCAGTACGCCAATGATGGGA
>OTU211
GCTGAGCCGTTAAGGCAACCGTCGGGAGCAAGTTGACGGTCTGGCGAAGCAGCAGCGGTGTCAGGACAAACGCTTCCAGGTTTTGCAGGACAAGGCGAAAGATCAGCACTGAGATCATCAGCTCCGGTGACTGCAGCAGAGCCAGTCCTGCCGGTAGCAGTGTGGCCGTTGTCGGGCCAATGGTCGGTACAAAGGTGAGTAAACCGCAGACCAGGGCGCTCAGCAGGGCCAGGGGTGCTTTGAGCAGGCTTAGTCCTGCCCAGCTCAACAGGAAGATGGTTGTGGCGGAGATGGTCATGCCGCTGAGCCAGCCTCCCAGTGCCGTTCGGCAGGCATCCATCAGTTCGACCATCTGATCCCGCAGCGGGCGTGGAGTCGCCGCAACAACCATCTGGC
>OTU212
GTACCCACACCACGTCACTGCCGACTGGATGGGCAACCACGAGCTGGCGAGCGCTGGCCAGGACACGAGCAGCAGCAGCAGTGGGAGCGGGAGCTGGAGCGGCAGCAGTAGCAGCGCAGTCGACGCGAGCGCGTCGGGTGGCCTCGAGCAAGAGGACGGACAGGGACAGCAGGACAGTGAGAGTGTGCAGCGTGTGCGCGTGGTGGTGCGGAAGGTTGAGAGGAGCTGGATACCGTGGACGATCAAGCCGCCGGCAGTGGCATGCACACTGATGCCTGGACAGTACGCGACGTCCCATGAGCGTGTTGGTGCCGATGCCGAGGTGGAGGTGCTGCGCGCGGGAAGCGGCGGCAGTGGAATGGCAGGAGGAGCAGAAATGCGCGATGGTGGCAACGGCGA…
>OTU213
AAGCCAGTTTTGAGGTCAAAAAGTCGTCTTCTCTAATCTCAGTGTACTGAATTGAGAAGCAAGAGGAGGCAATCGACCACGTTATGCCTCCACATCCATCAAAGATCTTGGATCAGTACTTGGAACGGTTGCGCGCACAAGATGAAGCCCTGACCGAAATCAATCTCAAGTGCGTGCCGATAACAAATATGGCATTCCTGTGCGTGTAATTCCGATCGACGCCGCCTTGTGATGCGGTGGCTTTGCGCAGGCGTAATGAGATCGGCGCTAAAGGGGCGGGGAAGCTTGCGGTCGTATTGAAGGACACGCAAATCACTTCGCTCGATCTCACGTGCGTGCCCGGGTCGCGATAGAGC
>OTU214
TGTGATAGAAATTTCTTCGATCACCAAGTCTGGATTCGATTTATGGCAAGATTGGATTAGTAAAAAGATTCTGAAATTTAAAAATAATTAATATTGATTAAGTAAGAGTAATCTCTTAAAAGTATCAGTCATTACAACTTTAGATTTGCTTTTTCTTGAGTATTGATAGTACATGATATTTTTTTTAAAAATGTTTAAAAAATTGAGAGTTTTTGTTGTCTCTTTGCTGGCTCTAATATTAGCGATTTCATTAAGTACACTATCAAGTCCTGCAGCTCCAAAAGGTGAACCAATTACTTTGGGATACAGTAATTG
>OTU215
ACCCCGTGGGACCCTGTCCTGGCTCCTTTCGGCTTTCCTTCCCCTCCCCGCCTGGTGATTTGGCGCCCCAAACGCAGAACCCCGTGGGGACCCCCCTTCCCTTCCCCTCCCCACCTGGTGATTTGGCGCCCCAAATGCAGAACCCCGTGGGACTCTGTCCCAGCTCATAAAAAAACGTATCATTGGGTGAGGTATTCCGAAGCATATTTGTTTTTTGTTTGTCGTCTGCCGTGGTTGCTGTTGGTTGCTGTGCTTACGCCAGCGCAAGGTTGGCGTAAGGTTGGTGTAAGCGCTTACGCT
>OTU216
TGAATCGAGAAAATCGATCTTGCTGAGATCGAGAACAGACGGAAGCTTGTTGGCCTTCAAAACATCGCCCACGTACTCCGTGAACTGCTTCTCGGAGTAGGCATCCAGCTGACCGGTGAAATGAAACACCAAACAGCCGTCTTTCTGTTCGAATCCGCCCCGGAGAGAGACGGTCAGTCGCTGCAGTTCGCTGATGGGATCAAGCCCCCCAGGCATCATCGGCACGAAGTGTAGTGATGCTGAGCTTTGGCTACCACCTCATCAACGGCGATCGGCCATCAGCGTCACAAAGCG
>OTU217
TCTTCGTTAATGTGCCCGTCCATCGGCAGACCATCACTCAAATGATTATGTCCGCTGTTGTACTCCTTTTCTCCTTTGTCATTCAGATCTGCTTCCAACGCAACCGCATTTGAACTATTCAAACCAGACCTCAACAAGCTCAACCTCCCAAGCAAACTACCCTTAATTTGACTCTCACTACAAGCACCTCTTTGCGGGCATTGTACATGCCCATATGGACTTCTCCCACCCGCCACAAAATTATGACTACCCATTGCTGCAAACGTCAAAATCATCCTCGCAAAGTGCGAATCCGACTGATCTTCACAAGTGTCATACGCACGAACGCCATTAATCTTCTCACTACTTTCGGATAATAATTGGCA
>OTU218
CGATACTGCCGATACAGCATCAGAAGCTGATGCCGATGCCGATGCCGATGCCGATGCCGATGCCGATGCCGATGCCGATGCCGATGCCGATGCCGATGCCGATGCCGATGTCATCAGCGACAACCCCAGCTGCAACATGAGTGGCTCTTTGTGCTACTCGTTCGATGGACCGCTTTGGGCTGGTCAGGACACTGCCGGCTTCTGCAGTCAAATCAGCGCCTCTTACGAAGCCGAAGGTCTTCCCTCAATGGTCCACGGCGACGGATGCCCAACTGGTGCAGCCGCACAATGTGGCGGTGTGTTGATGGGTGCCGATGCCGACGGGAACCCCGTGGACGGCTCAGACGTAACCATCTACTTCTACGTGGCTGATCCTTCTCTTGAAGGGAACTGC
>OTU219
GCGTCGCCTTTGCCGCGATTACCTGGTTGGGGCACAGTAGCGGTAGCTGCACCCGCGGCACACACAGTTAGAGGCAATCAGCGGCTAGGCGGGTAATGGAGCGGGTGATTGTTTATGCAGTGTACCCTGTCGCGGTAGTATGCCGCAGATATGGTCACGTGGAAGCGGGAGAGAGCGATATCGATATAGAGTCTCGACTCGGACTAAAGTGGCGGGCCGATGTGCCGAGAACAACGGACGTGTAGTGCCGGCGCATCACAATCTGCAAGCAAGGGCAGCGGTGGAGTGAGAGAGAGAGAGCGGCAAAGCGCTGCACATGTTGCCCCTGCTGCATGCAATGGCTCACCCCGGACTTGGCCAATGCATCGAGTGTA
>OTU22
CTCGACCCGCCTGATCCTGCATAGCAAGGCTCAGACCACCGTTATGCACCTGGCTGCTGAAGCCGGTTCCGTTGAAGACCTCGAACTCGAGGACGTCCTTTCCGTCGGTTTCGGCGGCGTCAAGTGCGTCGAGTCCGGTGGTCCGGAACCCGGCGTTGGCTGTGCCGGCCGCGGCGTGATCACCGCCATCAACTTCCTGGAAGAAGAAGGCGCCTACGATGACGAACTCGATTTCGTCTTCTACGACGTGCTGGGTGACGTGGTTTGCGGTGGCTTCGCCATGCCGATCCGCGAAAACAAGGCTCAGGAAATCTACATCGTCTGCTCC
>OTU220
CTCAACACGTTTGATTCTACATTCTAAAGCACAAACGACTATTATGCATCTGGCTGCAGAGGCAGGTTCAGTAGAAGATCTAGAGTTAGAAGATGTTTTAAAAGTAGGTTATGGCGATGTGAAATGCGTTGAGTCTGGTGGCCCTGAGCCAGGTGTGGGTTGCGCTGGTCGTGGTGTGATTACTGCGATTAACTTCTTAGAAGAAGAGGGTGCGTATGACGAAGACTTAGACTTCGTTTTTTACGACGTGTTAGGTGACGTTGTGTGTGGTGGTTTTGCGATGCCTATTCGTGAAAACAAAGCACAAGAAATCTACATTGTTTGCTCT
>OTU221
AGTGGAACGTCACCAAGGTGGACGTGGTGAACGTGAACCAGGACGCTCCCGGAGGCCGGGAGCTCTACCTCTGCACCTCAACCGAGGGGAACAACACCGAGATCCGGAAGCTAGAAGTCTCACCCTTGGACAACTGCCCCTTCGGGCAAGAGCGCACCGGTGATTCACCGCACGTAACTGGGGACTTGAACGAGGGCACCGCTGGGCAGAAGGAGTTCCTCTGCAAGACGGCGGATGGCCTGAATGAGACGATGGGCGGCGGGCCGCCGATCACCGGGGTCTGGATCACGGACCAGCTTCCGTGCGTCGCCTTCCCCAACGCCGCCTCAGTCCCGGTCACCTCAG
>OTU222
CCATAGCAAATCGCGCACTATGTCCATTGCTGTGTCGTAGAGCTGCTCGTCGGAGTCAGAGAGGGTCATGTAGTGGACGCGAAGCACATTAAAGAGGACTATGGAGAGCGCGTCGTTCAATGTCGCCTCACCAAAGATGCAATTCTTTAGTACGGGCGGCGCATTGACCTCGCGCAGCACTGAGAGGGTGGCGACCGGGTCGGTG
>OTU223
GCCTGCAATGGAGGAGATGGGTGGTGTGTGTTGACATTGTAACCCCAAGGCCGAGCCTGCAATGGAGGAGATGGGTGGTGTGTGTTGACATTGTAACCCCAAGGCCGAGCCGTAACCCGCACTCGCAGCGCAGCTGGACCCGAAAGGTAAGCCCACACGAGCTGCGGCTTGTGATGGGAGTGCAGGGCGTTCGGCGTTGACTGGCACTCGATACCGCTTGATACCGCTTGATATCGACGCGCTGAACAGCTGGGCGTAATGGAGGTTAGGAGTCCCGTG
>OTU224
GGCGGCGACGACGGGCCTGGCGGCCGCGGCGTTCTTGGGGGGAGCGCACCAGAACGCCTCCGTGCAGGGCGCGTTCGTCGTCTGGCAGAACTTGGTGCGCCCGGCGGAGAAGCACACCGTCGCCATGCGCCTCCAGAGCCAAGGTACAGACACAACCGTGTCTCATGAGCAGCCTCCAGACATTCTGCTGGTGCGTTCAGGCAGGGGTCCCGCGGTTTGAAATGATGTGTTGCCGAGGCGTCGGGGAGCTGAATGCAGGAACTGTAATTACAGTCGGCACTTTGCCTTACATCGGCCGCACCAACTCTGACGTTTTGCCGAGGGGCATTCTGTTTTTC
>OTU225
GAGTTCTGGTGAATAGGATCATGGTTGTTATTCCTAGAAATTGAAAGGATAAATCCATCATAATTTTTCCTGCACTTAGGATACGGGGTTTAACGACAGCTCGTCTCCAATTTCAGAGCATTCACTAGAAAGGAGTTTGCTCCGCGAAAAGAAATGGAAACTAACTTTGCTTTTGTCTTCAGGATGCTTATCTTGTTCGAAGCACGGTTGATCAAATTGTCGCATTCTATGACGATGAGGTGTAGGTTTGTCGTT
>OTU226
ACCGCTCAAATGGATTATAGTGGGAGGCGGTCCGCACGGCGTGCACATCGCCACAGCTTTACTCCAACAAGTGCCCGGCGTGACGACCGACAACTTAAGAATAGTCGACGACAACCCAGAACTCCTCCACGCCTGGAAGACGCGCACGCGAGACGTCGGCATGACTCATTTACGGTCCTCCGCCTCGAACCATTTGGACGTCCGCGAGGACGCCCTCAAAAGGTACGCGGAAAAAACGTGTGGGAAAGATTGCTGCCGGCCAGGTAAAAAATCGGTCTTCGCGGCAGATTACATGCGGCCTAGACTGGACTTGTTCAACGACCACTGCGACGACGTCGTAAAGAGGCATAAGTTAAGAGAGAGTCACATCCGAGGTATGGTGTCTGATATCGTGCCGGG…
>OTU227
TTCCACCCGTTTAATGTTGCACTGTAAAGCACAAACCACTGTTTTACATTTAGCTGCAGAAAGAGGAACTGTAGAAGATATTGAACTTGACGAAGTAGTAATTCCTGGTTACAACAACGTTTTATGTGTTGAATCTGGTGGTCCTGAGCCCGGAGTTGGATGTGCTGGTCGTGGTATTATTACTGCTATCAACTTTCTTGAAGAAGAAGGTGCTTACGAAAATCTAGATTTCGTATCTTACGATGTATTAGGAGACGTTGTTTGTGGTGGTTTCGCTATGCCTATCCGTGAAGGAAAAGCACAAGAAATCTACATCGTTACTTCT
>OTU228
CGCGGAACGTTCTACCACATGTGGGACCTGCGCGAATTGGGTTGGCGTGAAGGAGATGTCTTGGAGGCTTGGTTTGAGGTTTGGGACAACGACGCTGTGCACGGGGCCAAAAAGGTGAGGTCCACCACCACGCGGCTGGAAGCCCCCTCCGCGGGAGATTTGAGGGAAGAGCGTGTCAACGCCGCAGAATCCATCGAGGAAAACTTGCAAGACGCCGCCCAAGAGGCCGCAGAGCTGAGAGAGGCGATGGAAGCCATGCAAGAGCGACTCCGTGAACAA
>OTU229
CACCAAAGGTTTGAATTGAGCGGGAAGTCTCAACGAGCTCTACGCGAGCACTGACTCTAGCCTCGGCTGGAGCACGGTGATTGACACCAGTAGACTGCATAACGTCTCTGGAGACGGTGTCTGAGATCTCAGCCTGCATGACGGACTGGATGTCTTTAGGCTTGTGGTCGAACTTGTGGATTCTGACCTTCGATGCGATGTTCTCAGAGACCACATCTTGGTGGCTAAGGGAGTCAGGAGGGCTCGAGGCATTCTCATACTCATCGGGCTGCTCGGCGATAGCGTCTTCATCCTCTTCGTTG
>OTU23
TTCTACTCGTTTGATCCTGCACGCAAAAGCCCAGAATACCATCATGGAAATGGCAGCAGAAGTTGGTTCTGTTGAAGATCTGGAATTAGAAGACGTATTACAGATCGGTTACGGCGGAGTTCGCTGTGCTGAGTCTGGTGGCCCAGAGCCAGGAGTTGGTTGTGCTGGTCGTGGTGTTATCACTGCTATCAACTTCCTGGAAGAAGAAGGCGCCTACGAAGAAGATTTAGACTTCGTATTCTACGACGTACTGGGTGACGTTGTATGTGGTGGTTTCGCGATGCCAATTCGTGAAAACAAAGCACAAGAAATCTACATCGTTTGCTCT
>OTU230
GGAATCGAGAAAATCGATCTTGCTGAGATCGAGAACAGACGGAAGTTTGTTGGCCTTCAAAACATCGCCCACATACTCCGTGAACTGTTTCTCGGAGTAGGCATCCAGCTGACCGGTGAAGTGAAACACCAAACAGCTGTCTTTCTGTTCGAATCCGCCCCGGAGTGAGACGGTCAGTCGCTGCAGTTCGCTGATGGGATCAAGCCCCCCAGGCATCATCGGCACGAAGTGTAGTGATGCTGAGCGTTGGCTACCACCTCATCAACGGCGATCGGCCATCAGCGTCACAAAGCG
>OTU231
CCTCGAGGAGCAAGTGCTGACCAGCTTCTTGATGTTCGACGTCGGCGAGAGCGGCTCGCTCACGCGCGACGAGTTCCGCAGCATGATCGAGGCGACGATCACGCTCAACCTTGACCGGATGCTCGCCGTCGAGGAAGGCGAGAAGGCGCTCGCTGACCATATGGCCAAGGAGTTCTCCAAAGTGCGCGCGCCCTCCCCTCCTATCCTCCCTTACCCTCCCCTCCAATCCTCCCTTGCGATTGCGC
>OTU232
TGACAAATCACTGGCCACAATCTGCTGAGTCTCATGAATACGTGCTGCCTTCTCCTTTTGCTGTGTCTCCTCCTTCTGCTTAGTGGCGAAAGTCTGTAAAGCTTCCACCAGCTGTGGTGCTTGAGGATGGGCTTGATTGATCTGAATGGCTGGCGACTCCTGGCTGTACTGGGGCCTAGGCTGTCCATATCCGAACATACCACCGAATCCTGATCGTTGCTGACCATACTGCTGGTCATTCCAGCCATCATTCTTTTTCCACGACGAATTATACCAACTCATCTCTGGAAGTTCGATGCCGTAGTAGTCGAGGTAGGCACGATCTGGTTCGAAACTGACAGCGAGGGAAAAGAAAAAAACG
>OTU233
ACCGCTCAAATGGATAATTGTGGGAGGCGGTCCGCACGGTGTTCACATCGCGACGGCGTTGCTCCAACAAGTGCCCGGTGTGACCACCGACAATTTAAGGATAGTCGACGACGGTCCCGAACTCCTCCACGCCTGGAAGACGCGCACGCGAGACGTCGGTATGTCCCACCTGCGCTCGTCGGCCTCGAACCACCTCGACGTCCGCGAGGACGCGCTCAAAAAATACGCCGAAAATAAATGTGGGAAGGACTGCTGCCGGCCAGGTAAAAAATCGGTCTTCGCCGCCGACTACATGCGGCCGCGACTGGATCTATTTAATGACCACTGCGACGACGTCGTAAAGAGGCATAAGTTAAGAGAGAGTCACATCCGAGGTATGGTGTCTGATATCGTGCCGGG…
>OTU234
AAGCCACCAGTAGCTCCTTACATGTACTGGCCCTAGCTAGTAGATAGATCTAGCGGTACGTATGATACGTAGGCCTACGTACTAGAGTAGTACTGTCGTACAGCTGTATCCCCTGACATGGACCAGTACGACAGCCATAGTCTCGTCTCTCGGGGCACTCTTCTGAGTGCCAAACGTGTTTCTGGAAAGACCAAGAGCGAGTGTTTGGGGGCTCCTACGGCTCTCTACAGTACGCAACAAGAAAGCCTTGCCCTCATTATTCCCATTTCCCGCCTCGATGGACGGCCACCGAGGGGGCTTTGGCGACTTTGGCAGCATGATGCAGGGCATGGACCAGATGATG
>OTU235
CCACGTCTGTAAAATCGGTATCGCTGGGGCTGATGTAGATATGCCCGTTGCTCAGCAGCTCTTCCACGCCGTCGCCATCAAAGTCGATGAGCAGCGCACCAAAGGATGCGTCAGAAGGTTGGCCGATGGGCGTCTTCACGCCCTGATCGACTCTTGGTCGCGTCCCTTGGTATGTGCTGTTGATCTCAACCACGTAGGCACCCCACTGCTGGCCCGGCTGGATCGGCGCCGGTGGGGGATGAGGAGTTGGCGGCGGCGGTGGAGGCATAGACGGTGGTGGAGGAGATGGGGTGGGCGACAAAGGTG
>OTU236
TTCCACCCGTCTGATACTCGGCGGCAAGCCGCAAGAGACATTAATGGATGTGCTGCGTGATAAAGGGGCGGAGAAAATCACCAATGAAATGGTGGTCAAGACCGGATTCAAACAAATTCGTTGTGTGGAATCGGGTGGCCCGGAGCCAGGTGTCGGTTGTGCCGGTCGCGGGGTGATTACCGCGATTGATTTGATGGAAAATAATGGCGCCTATACTGACGATCTGGACTTTATTTTCTTCGATGTGCTGGGTGACGTGGTGTGTGGCGGGTTCGCCATGCCCATCCGTGATGGCAAGGCGCAAGAGGTCTATATCGTGGCCTCA
>OTU237
CATCACGTACGTCGACAACGCTGCTGGCGTGCGAATTCCGGCTGGATCCATGATCTGGCTTTACCCAAACGCGGTACACCTGGATGAGGCCTACTTCCCAGATGCACGCTCTTTCTGCCCAATGCGCATGCTGAACGGCAACCTTGAGCGGATGTCGGCCGACTTTGAGCTCGTCACCTTCGGTGTGGGCAGGAATCGATGCATT
>OTU238
CAGTACCCGGATGATTCTCAGGGGAAAAATGCAGAGAACCATGATGGACACCCTCAGAGAGGAAGGAGAAGAAGCGTGCATGGACCTGGACAACATTATGTCCGTAGGTTATGAAGGAATAAAATGTGTTGAGTCCGGAGGACCTGAACCTGGTGTTGGATGTGCAGGTAGGGGAGTTATAACCGCCATAACCATCATGGAACAGAAAAAAGTCTACGAAGACGATCTGGACTTCGTTTTCTTCGATGTTCTGGGTGACGTTGTGTGCGGAGGATTCGCAATGCCCATCAGGGATGGGAAAGCCGAAGAGATTTACGTGGTCGCATCC
>OTU239
TTCGACCCGCCTGATCCTGCACGCCAAGGCCCAGGAGACGGTCATGGACAAGGTCCGCGAACTCGGCACCGTCGAGGACCTCGAGCTCGAAGACGTTCTCAAGTGGGGCTACGGCGACATCAAGTGCGTCGAGTCGGGCGGTCCGGAGCCGGGCGTCGGCTGCGCCGGCCGCGGCGTCATCACCGCCATCAACTTCCTCGAGGAGGAGGGCGCCTACACCCCCGACCTCGACTTCGTCTTCTATGACGTCCTCGGCGACGTCGTCTGCGGTGGCTTCGCCATGCCGATCCGCGAGAACAAGGCCCAGGAGATCTACATCGTCGTCTCC
>OTU24
CTCCACCCGTCTGATCCTGCATGCGAAAGCGCAGAACACCATTATGGAGATGGCCGCCGAAGTGGGTTCAGTGGAAGACCTTGAACTGGAAGATGTGCTGCAAATCGGTTACGGCGGCGTGCGTTGTGCAGAATCCGGCGGCCCGGAGCCAGGCGTGGGTTGTGCAGGCCGCGGCGTTATTACCGCCATTAACTTCCTTGAAGAAGAAGGCGCCTATGTCAGCGACCTCGACTTTGTCTTCTATGACGTCCTCGGTGACGTGGTCTGCGGCGGGTTCGCCATGCCGATTCGTGAAAACAAAGCGCAAGAGATCTATATCGTCTGCTCC
>OTU240
CTCGACCCGCCTGATCCTGCACAGCAAGGCGCAGACCACGGTCATGCATCTGGCGGCGGAAGCCGGTTCGGTGGAAGACCTCGAACTCGAGGACGTGCTGTCGGTGGGGTATGGCGGCGTCAAATGCGTCGAGTCGGGCGGCCCGGAACCCGGCGTCGGCTGTGCCGGCCGCGGGGTGATTACCGCGATCAACTTCCTCGAAGAGGAAGGCGCGTATGACGACGATCTCGACTTCGTCTTCTACGATGTGCTCGGCGACGTCGTTTGCGGTGGTTTTGCGATGCCGATTCGCGAGAACAAGGCGCAGGAAATCTACATCGTCTGCTCC
>OTU241
CTCTACCCGTCTTATCCTGGGCGGCCTTGCCCAGCAGAGCGTGCTCGATACCCTGCGCGAAGAGGGTGAAGACATCGAGCTGGATCTGGTGCTCAAAAACGGCTTCAAGGGCATCCGCTGCGTGGAATCCGGCGGCCCCGAACCGGGCGTCGGCTGCGCCGGACGCGGCATCATCACCTCCATCGGCCTGCTGGAACGCCTTGGCGCCTACACCGAAGACCTCGACTACGTGTTCTACGACGTTTTGGGCGACGTTGTGTGCGGCGGTTTCGCCATGCCTATCCGTGAAGGCAAGGCCCAGGAAATCTACATCGTGGCTTCG
>OTU242
CTCGACCCGTCTGATCCTGCACGCCAAGGCCCAGGACACCATCCTGAGCCTCGCGGCCAACGCGGGCAGCGTCGAGGACCTCGAGATCGAGGACGTCATGAAGGTCGGCTACCAGAATATCAAGTGCGTGGAGTCGGGCGGTCCGGAGCCCGGCGTCGGCTGCGCCGGCCGCGGCGTCATCACTTCGATCAACTTCCTGGAAGAGAACGGCGCCTATGAGGACATCGACTACGTGTCCTACGACGTGCTCGGCGACGTCGTCTGCGGCGGCTTCGCGATGCCGATCCGCGAGAACAAGGCGCAGGAAATCTACATCGTGATGTCC
>OTU243
CTCGACCCGTCTGATCCTGCACGCAAAGGCCCAGGACACCATCCTGTCGCTGGCTGCTGAAGCCGGTTCGGTGGAGGACCTCGAGCTGGAAGACGTCATGAAGGTCGGGTACCGCGACATCCGTTGCGTGGAGTCCGGTGGCCCTGAGCCCGGAGTCGGTTGCGCCGGTCGTGGCGTGATCACCTCGATCAACTTCCTGGAAGAAAACGGCGCTTACGACGGCGTGGACTATGTGTCCTATGACGTGCTGGGCGACGTGGTGTGCGGCGGCTTCGCCATGCCCATCCGCGAAAACAAGGCACAGGAAATCTACATCGTCATGTCC
>OTU244
CTCCACGCGCCTCATTCTGCACTCCAAGGCACAGGACACCATTTTGTCGCTGGCAGCAGACGCGGGTTCCGTGGAAGACCTCGAACTCGAGGACGTGATGAAGGTCGGCTATCGCGGCATCCGTTGCGTTGAGTCGGGTGGTCCTGAGCCCGGCGTGGGTTGCGCCGGTCGCGGGGTGATCACTTCGATCAACTTCCTCGAAGAAGAGGGTGCGTATGACAATATGGATTACGTTTCCTATGACGTGCTGGGCGACGTGGTGTGTGGTGGTTTTGCCATGCCGATCCGCGAGAACAAGGCGCAGGAAATCTACATTGTCATGTCC
>OTU245
TTCGACCCGCCTGATCCTGCACGCCAAGGCGCAGGACACCATCCTGTCGCTGGCCGCGAACGCGGGCTCGGTGGAGGACCTCGAGCTCGAGGACGTGATGAAGGTCGGCTACAACGACATCCGCTGCGTTGAGTCCGGCGGTCCGGAGCCGGGCGTTGGCTGCGCCGGCCGCGGCGTGATCACCTCGATCAACTTCCTCGAGGAGAACGGCGCGTACGAGGACATCGACTACGTGTCCTACGACGTGCTGGGCGACGTGGTGTGCGGCGGGTTCGCCATGCCGATCCGCGAGAACAAGGCGCAGGAGATCTACATCGTCATGTCC
>OTU246
CTCGACCCGCCTGATCCTGCATAGCAAGGCTCAAACCACCGTGATGCACCTGGCTGCAGAAGCCGGTTCCGTCGAGGACCTCGAACTCGAGGACGTCCTCTCCGTCGGCTTCGGCGGCGTCAAGTGCGTCGAATCGGGCGGCCCGGAACCCGGCGTCGGCTGTGCCGGCCGCGGCGTCATCACCGCGATCAACTTCCTGGAAGAGGAAGGCGCCTACGACGAGGACCTCGACTTCGTGTTCTACGACGTGCTCGGCGACGTGGTCTGCGGCGGTTTCGCGATGCCGATCCGCGAGAACAAGGCCCAGGAAATCTACATCGTCTGCTCC
>OTU247
CTCGACCCGTCTGATCCTCCACGCCAAGGCGCAGGACACCATCCTGTCACTGGCGGCGGATGCTGGCTCGGTAGAGGATCTCGAGATCGAGGACGTGATGAAGATCGGTTACCGCGACATCCGTTGCGTCGAGTCCGGTGGTCCCGAGCCCGGCGTTGGTTGCGCCGGTCGCGGCGTGATCACCTCGATCAACTTCCTCGAAGAGGAGGGTGCCTATGACGGCGTCGACTATGTTTCCTACGACGTGTTGGGCGACGTGGTCTGCGGCGGCTTCGCCATGCCCATCCGCGAGAACAAGGCGCAGGAAATCTACGAGGTCATGTCT
>OTU248
CTCGACCCGTCTGATCCTGCACGCGAAGGCCCAGGACACCATCCTGTCGCTGGCCGCCGAAGCTGGTTCGGTGGAGGACCTCGAGCTGGAAGACGTCATGAAGGTGGGCTACCGCGACATCCGTTGCGTGGAGTCCGGTGGCCCTGAGCCCGGGGTGGGCTGCGCTGGCCGCGGTGTGATCACCTCGATCAACTTCCTGGAAGAAAACGGCGCTTACGACGGCGTGGACTATGTGTCCTACGACGTGCTGGGCGACGTGGTGTGCGGTGGCTTTGCCATGCCCATCCGCGAAAACAAGGCCCAGGAAATCTACATCGTGATGTCG
>OTU249
CTCCACCCGCCTGATCCTGCACGCCAAGGCCCAGGACACCGTGCTGTCCCTGGCCGCCGAAGCCGGCTCCGTGGAAGACCTGGAGATCGAGGACGTCCTGAAGGTGGGTTACCGCGACATCCGTTGCGTTGAATCCGGTGGCCCGGAACCCGGCGTCGGTTGTGCCGGCCGTGGCGTGATCACCTCGATCAACTTCCTCGAAGAAAACGGTGCTTACGACGGCGTCGACTACGTCTCCTACGACGTGCTGGGCGACGTGGTGTGCGGTGGCTTCGCCATGCCCATCCGCGAGAACAAGGCGCAGGAAATCTACATCGTCATGTCT
>OTU25
CTCCACCCGTCTGATCCTGCACAGCAAGGCCCAGACCACCGTGATGCACCTGGCTGCCGAAGCCGGTTCCGTCGAGGATCTCGAGCTCGAAGACGTCCTGTCCGTCGGTTTTGGCGGCGTCAAGTGCGTTGAGTCCGGTGGCCCGGAACCCGGCGTCGGCTGCGCTGGCCGCGGCGTCATCACCGCCATCAACTTCCTTGAAGAAGAAGGCGCCTACGACGAAGACCTCGACTTCGTGTTCTACGACGTGCTGGGCGACGTGGTCTGCGGTGGCTTCGCCATGCCGATCCGCGAGAACAAGGCTCAGGAAATCTACATCGTCTGCTCC
>OTU250
CTCCACCCGTCTGATCCTGCATGCGAAAGCGCAGAACACCATTATGGAGATGGCGGCTGAAGTCGGCTCCGTGGAAGACCTGGAACTGGAAGATGTGCTGCAAATTGGTTACGGCGATGTGCGTTGCGCAGAATCCGGCGGCCCGGAACCCGGCGTTGGCTGTGCCGGTCGCGGGGTCATTACCGCCATCAACTTCCTGGAAGAAGAAGGCGCCTATGTTCCCGACCTCGATTTCGTCTTTTATGACGTGCTGGGCGACGTGGTGTGCGGGGGTTTCGCCATGCCAATTCGCGAAAACAAAGCGCAGGAGATCTACATCGTCTGCTCC
>OTU251
CTCGACCCGCCTGATCCTGCACGCCAAGGCCCAGGACACCATCCTGTCGCTGGCGGCTGAAGCCGGCTCGGTGGAGGACCTGGAGCTCGAGGACGTGATGAAGATCGGCTACAAGGACATCCGTTGCGTCGAATCCGGCGGCCCGGAGCCCGGAGTGGGCTGCGCCGGCCGCGGCGTGATCACCTCGATCAACTTCCTGGAAGAGAACGGTGCCTACGACGGTGTCGACTACGTCTCTTATGACGTGCTGGGCGACGTGGTGTGCGGCGGCTTTGCCATGCCCATCCGCGAGAACAAGGCCCAAGAGATCTACATCGTCATGTCG
>OTU252
CTCGACTCGTCTGATTCTGCACGCAAAGGCCCAGGACACCATCCTGTCGCTGGCTGCTGAAGCTGGCTCCGTGGAGGACCTGGAAATCGAAGACGTGATGAAGATCGGTTTCCGCGACATCCGCTGCGTGGAATCCGGTGGCCCGGAACCTGGCGTGGGTTGCGCTGGTCGCGGTGTGATCACCTCGATCAACTTCCTGGAAGAAAACGGTGCCTACGAAGGCGTGGACTATGTGTCCTACGACGTGCTGGGTGACGTGGTGTGCGGTGGCTTCGCCATGCCCATCCGCGAAAACAAGGCCCAGGAAATCTACATCGTGATGTCC
>OTU253
CAGTTGTTGTTGCTATCATGGTTGCCATCGTTGCTGTCTAAGCAAAGAATCAAAGGGCGGCTGCGCCGGTAATCAGCCGCTTTATAGAATCGCTGATCTTGCTTCTGGTATGGCCTCTCCTAGCAGATTCAATTTGTAGATTTAAGATGTACCTGTAGGAGGACTCTATCGAAACTGTCCCCAGAAGGGCGATAACGACAATGCAAAACGATGCCACATTAGTCCGATTCGCGAACAGCTTTCATTCTCCACCATCAATGCCTACAAGTCAGTCACTATCATGAAAATGCTGGGGCAGACGGATTA
>OTU254
CTCGACAAAAACGCTGACGGGCGGGAAGAAAATCCCGTCAGTTCTCGAGGTTCTAAGGGTAAAGAAAGACAACTCTGTTCTCGAAGATCTGATATTTGAAGGCTACAACGGAATATTTTGTGTTGAAGCCGGAGGTCCCATCCCGGGAATCGGCTGTGCCGGTCGTGGAATCATCACGGCGTTCAATCGCCTCGAAGAGTTGAGCGCTTATGAAATTCTGAAGCCGGACGTCGTTCTGTTCGATGTTTTGGGCGACGTCGTGTGCGGCGGGTTTGCGATGCCAATGCGCGGCGGCTACGCCGACCGTGTGGCCATTGTCAGCTCC
>OTU255
TTCGACCCGCCTGATCCTGCACGCCAAGGCGCAGGACACGATCCTGAGCCTCGCGGCGAATGCGGGCAGCGTCGAGGACCTCGAGATCGAGGACGTGATGAAGGTCGGCTATCGCAACATCCGCTGCGTCGAGTCCGGCGGTCCGGAGCCCGGCGTCGGCTGCGCAGGTCGCGGCGTCATCACCTCGATCAACTTCCTGGAAGAGAACGGCGCCTATGAGGACATCGACTACGTGTCCTACGACGTGCTGGGCGACGTCGTCTGCGGCGGATTCGCGATGCCGATCCGCGAGAACAAGGCGCAGGAAATCTACATCGTGATGTCC
>OTU256
CTCGACGCGTCTCATGCTCCATGAGAAGGCGCAGAACACGATCATGCATTTGGCCGCCGAGGCGGGCGGCGTCGAAGACCTTGAACTCGAACAGGTCATGAAGATCGGCTACGGCAACACCAAGTGCGTGGAGTCGGGCGGACCGGAGCCCGGCGTCGGCTGCGCCGGCCGCGGCGTGATCACCGCCATCAACTTCCTCGAAGAGGAAGGCGCCTACGACAAGAGCCTCGACTACGTCTTCTACGACGTTCTCGGCGACGTCGTCTGCGGCGGCTTCGCGATGCCGATTCGCGAAAAGAAGGCGCAAGAGATCTACATCGTCGTCTCC
>OTU257
CTCGACCCGCCTGATCCTGCACAGCAAGGCCCAGACCACCGTCATGCACCTGGCGGCCGAAGCCGGATCGGTCGAAGACCTCGAACTTGAAGACGTGCTGGCCGTCGGTTACGGCGGCGTCAAATGCGTCGAGTCGGGCGGACCCGAGCCAGGCGTCGGCTGCGCCGGACGCGGCGTCATCACCGCCATCAACTTCCTCGAGGAAGAAGGCGCCTATGACGAAGAACTCAACTTCGTCTTCTACGACGTCCTCGGCGACGTTGTCTGCGGCGGCTTCGCCATGCCGATCCGCGAGAACAAGGCGCAGGAAATCTACATCGTCTGTTCC
>OTU258
CTCCACCCGCCTCATCCTCCACGCCAAGGCCCAGTCCACGGTTATGGACCTGGTGCGGGAACTGGGCACCGTCGAGGACCTGGAGCTGGAGGATGTCATGAAGGTGGGCTACGGCGACGTCAAGTGCGTCGAGTCCGGCGGCCCGGAGCCAGGCGTCGGCTGTGCCGGCCGGGGCGTCATCACCGCCATCAACTTCCTGGAGGAGAACGGCGCCTACACTCCGGACCTGGACTTCGTCTTCTACGACGTCCTCGGTGACGTCGTCTGCGGCGGCTTCGCCATGCCGATCCGCGAAGGGAAGGCGGAAGAGATCTACATCGTCTGCTCC
>OTU259
CTCGACGCGCCTGATCCTGCACAGCAAGGCGCAGACCACCGTCATGCACTTGGCGGCCGAGGCCGGATCGGTCGAAGACCTGGAACTCGAAGATGTGCTGGCCGTCGGTTACGGCGGCGTCAAGTGCGTCGAATCGGGGGGGCCGGAACCCGGCGTCGGTTGTGCCGGGCGCGGCGTGATTACCGCCATCAACTTCCTCGAAGAAGAGGGCGCCTATGACGAAGACTTGGACTTCGTCTTCTACGACGTGCTTGGCGACGTCGTCTGCGGCGGCTTCGCCATGCCGATCCGCGAGAACAAGGCGCAGGAAATCTACATCGTTGTCTCG
>OTU26
CTCGACGCGCCTGATCCTGCACAGCAAGGCGCAGACGACGGTCATGCACCTGGCGGCCGAGGCCGGTTCGGTCGAGGACCTGGAACTCGAGGATGTGATGGCCGTCGGTTACGGCGGCGTCAAGTGCGTCGAATCGGGCGGCCCGGAACCCGGGGTCGGCTGCGCAGGCCGCGGGGTCATCACGGCGATCAATTTCCTGGAAGAAGAGGGCGCCTACGACGAGGACCTCAACTTTGTCTTCTACGACGTGCTCGGCGACGTCGTGTGCGGCGGCTTCGCGATGCCGATCCGCGAGAACAAGGCGCAGGAAATCTACATCGTCTGCTCG
>OTU260
CTCCACCCGCCTGATCCTGCACAGCAAGGCCCAGACGACCGTTATGCACCTGGCTGCCGAAGCCGGCTCCGTTGAAGACCTCGAACTCGAAGACGTCCTGTCCGTCGGTTTCGGTGGCGTCAAGTGCGTTGAATCCGGCGGTCCGGAACCTGGCGTTGGCTGTGCCGGCCGCGGCGTTATCACCGCCATCAACTTCCTGGAAGAAGAAGGCGCTTACGACGACGAACTCGACTTCGTTTTCTACGACGTGCTGGGTGACGTTGTGTGCGGTGGCTTCGCTATGCCGATCCGCGAAAACAAGGCTCAGGAAATCTACATCGTCTGCTCC
>OTU261
CTCGACCCGCCTGATCCTGCATAGCAAGGCCCAGACCACCGTTATGCACCTGGCTGCCGAAGCCGGCTCGGTTGAAGACCTCGAACTCGAAGACGTCCTGTCCGTCGGTTTCGGTGGCGTCAAGTGCGTTGAGTCCGGCGGTCCGGAACCCGGCGTCGGCTGTGCCGGCCGCGGCGTCATCACCGCCATCAACTTCCTGGAAGAAGAAGGCGCCTATGACGAAGACCTCGACTTCGTGTTCTACGACGTTCTCGGTGACGTGGTCTGCGGTGGCTTCGCCATGCCGATCCGCGAAAACAAGGCCCAGGAAATCTACATCGTCTGCTCG
>OTU262
CTCCACCCGCCTGATCCTGCACGCCAAGATGCAGAACACCGTGATGCAACTGGCCGCTGACGCCGGGTCTGTCGAAGACCTCGAACTGGAAGACGTGCTGCAAATCGGCTTCAAGGGCATCAAATGCGCCGAGTCGGGCGGCCCGGAACCCGGCGTTGGTTGTGCCGGCCGTGGCGTGATCACCGCGATCAACTTCCTCGAAGAAGAAGGTGCTTACTCCGACGACCTCGACTTCGTGTTCTACGACGTTCTGGGCGACGTGGTGTGTGGCGGTTTCGCGATGCCGATCCGCGAAGGCAAGGCACAGGAAATCTACATTGTCGTGTCG
>OTU263
CTCTACGCGGCTTATCCTGCACGCCAAGGCGCAGAACACCATCATGGAGATGGCGGCCGAGAAGGGCTCGGTGGAAGATCTGGAGCTCGAAGATGTGCTGCAAATCGGCTACGGCGGTGTGCGCTGTGCCGAATCGGGTGGCCCGGAACCAGGCGTCGGCTGTGCCGGTCGCGGGGTCATTACCGCCATCAACTTTCTGGAAGAGGAAGGGGCCTACGACGCAGAACTCGATTTCGTGTTCTATGACGTGCTGGGCGACGTGGTCTGTGGCGGTTTCGCCATGCCGATCCGTGAAAACAAGGCACAGGAAATCTATATCGTCTGCTCA
>OTU264
CTCGACCCGCCTGATCCTGCATAGCAAGGCCCAAACCACCGTCATGCACCTGGCGGCCGAAGCCGGCTCCGTGGAAGACCTCGAACTCGAGGACGTCCTGTCCGTCGGTTTCGGTGGCGTCAAGTGCGTCGAATCCGGTGGCCCGGAACCCGGCGTCGGTTGTGCCGGCCGCGGCGTCATTACCGCCATCAACTTCCTGGAAGAAGAAGGCGCCTATGACGAAGACCTCGACTTCGTGTTCTACGACGTGCTGGGTGACGTGGTCTGCGGTGGCTTCGCCATGCCGATCCGCGAAAACAAGGCCCAGGAAATCTACATCGTCTGCTCG
>OTU265
CTCCACCCGCCTCATCCTGCACAGCAAGGCCCAGACCACCGTCATGCACCTGGCCGCTGAAGCCGGCTCGGTGGAAGACCTCGAACTCGAAGACGTCCTGTCCGTCGGTTTCGGCGGCGTCAAGTGCGTCGAATCCGGCGGCCCGGAACCCGGCGTCGGCTGTGCCGGCCGTGGCGTCATCACCGCCATCAACTTCCTGGAAGAAGAAGGCGCCTATGACGAAGACCTCGACTTCGTCTTCTACGACGTCCTCGGCGACGTGGTCTGCGGCGGCTTCGCCATGCCGATCCGCGAGAACAAGGCCCAGGAAATCTACATTGTCTGCTCC
>OTU266
CTCTACCCGTTTGCTCTTGCACGGTTTAGCTCAGAAAACCGTTTTGGACACACTTCGCGAAGAAGGCGAAGATGTAGAACTCGATGATGTGATGAAATCCGGCTTCAAAGGAACACACTGCGTGGAATCGGGTGGTCCGGAACCGGGTGTAGGCTGCGCCGGCCGTGGTATCATCACTTCTATCAACCTCCTCGAACAGCTTGGCGCTTATGATGATGACAAAGCCCTCGATTACGTGTTCTACGACGTATTGGGTGACGTTGTTTGCGGTGGTTTCGCAATGCCTATCCGCGACGGTAAAGCACAGGAAGTGTATATCGTCTGTTCA
>OTU267
TTCAACCCGCCTACTGCTTGGCGGACTGGCTCAGAAATCGGTCCTTGACACCCTTCGGGAAGAAGGCGAGGACGTCGAACTCGATGACATCAGAAAACCTGCCTACGGGGGCACCTGGGCGGTTGAATCAGGTGGTCCTGAGCCAGGCGTCGGTTGCGCCGGACGAGGTATCATCACCTCGATCAACATGCTTGAATCCCTTGGTGCCTACGAGGAGAGCGAAGGCCTTGACTACGCCTTCTACGACGTCCTCGGCGACGTGGTCTGCGGAGGATTCGCCATGCCGATCAGAGACGGCAAGGCCGAAGAAATATACATCGTCGTCTCA
>OTU268
CTCCACTCGCCTGATCCTGCACTCCAAGGCGCAGAACACCATCATGGAAATGGCCGCCGAGGCCGGTACCGTGGAAGACCTGGAACTCGAGGACGTGCTCAAGACCGGCTACGGCGACATCAAGTGCGTCGAGTCGGGCGGTCCGGAGCCGGGCGTGGGCTGCGCCGGTCGCGGCGTGATCACCGCGATCAACTTCCTCGAAGAGGAAGGCGCCTACGAGGATGACCTGGACTTCGTCTTCTACGACGTGCTCGGCGACGTGGTCTGTGGCGGCTTCGCCATGCCCATCCGCGAGAACAAGGCCCAGGAGATCTACGTGGTCTGCTCC
>OTU269
TGAGGATAAGGTCCAATTTTGGAAACAAATATCCCCCTATTTCATCTATGCGAGAAGAGAGATTCGCGTTGAGGATTTATCCTACCGCGTAAAGAAGAAAACCGTAACCATGGCATCAGACCCGAACAGTCCGAGCAATTCTTCGACAACAACGGTTTCCACGACCTACGTGTACGATGGAACGAAGAAAATTTTCGTTTTCGATGATGAATGTGATTTCTTTCGTGAAATCCTTGGGAAGGGCCCGAGCTGATGAACAGAGCACAAGAGGTTGTTGAGTTTGGGCCCGAGGTTGCGATTTGAACG
>OTU27
CTCGACCCGCCTGATCCTGCACGCCAAGGCCCAGACCAGCGTCATGAACCTGGCGGCGGAAGCCGGCTCGGTCGAGGATCTCGAACTGGAAGACGTGCTTTCCGTCGGCTTCGGCGGCGTCAAGTGCGTTGAATCCGGCGGCCCGGAACCCGGTGTCGGTTGTGCCGGTCGTGGCGTCATCACTGCCATCAACTTCCTTGAAGAAGAAGGCGCCTACACCGACGGCCTCGACTTCGTTTTCTACGACGTGCTCGGTGACGTGGTTTGCGGCGGTTTCGCCATGCCCATCCGCGAGAACAAGGCGCAGGAAATCTACATTGTCTGCTCC
>OTU270
TGGCATGTAATATGAGGTACAGGGGTAGATAAACGGTCCCCAGACCCACCCACTCCTTGGCAATCATGTCCAGTCGGTCCGATAGGCTGACCTCGATACCAAAACCAATCAAGGTCGCCGCACTAACCGATGCATTGATCACAATGCTCAGGCTGTAACCCACCAAAACTGCCGTCAGCAGACTTATCACCCACCTCATTTCAACATCCAATTCTTCACTCCACAGACGCGGGAATCTTGCGCTATAGTCGGCCGACAATCCAGTTTAGGAAGACGCCTCATGTTTTCACGCCTTTCTTTTAAAGCCTTGCTCGTCTCCGCGCTTTGCAGTGCCAGCAATCTGTCACTTGCGGCACTGCAGATGGAGACCATTGCCGAGGGTCTAGACACACCTTGGTC…
>OTU271
TAGCGCTGCGCCGACAGGAAACCCGGGAGGGCCAGCACCTCGGGCACGTGCACGGTGTCGTACCACCTGTCGAACTCGGCTTCGCGGCCGCGAACGGCGTTTGTGCGCACGATGTAGAGGGTGGCCATGGCAGTCTCCGGAGCGTGTTCCGGGGGCACTCTAGCGAAATGCGCGGATCAGAATTCTGCCAACCATTGGTGCACGACCCACTCGCGCGCACCGCAACGGACAGGCGCCAGCGGAACCACGGTGCGCCTGCGCCCCCCTTTTTCCGCTCCAACCGCGTTCCGGGCCCAAAGGATGGGCACGAACGGAGCTTCATTGCCAGACTGCGCACCCCCAGCGAGCGCGGGCGTGCTGGTCCGGTTCTTGCCATCCGTTACGCGCGCGCGGGCAGGC…
>OTU272
CTCCACGCGCCTTATTCTGGGCGGCCTTGCCCAGCAGAGCGTGCTCGATACCCTGCGCGAAGAGGGTGAAGACATCGAACTGGACCTGGTGCTGAAGAACGGCTTCAAGGGCATCCGCTGCGTGGAATCCGGCGGCCCCGAACCGGGCGTTGGCTGCGCTGGCCGTGGTATCATCACCTCCATCGGCCTGCTTGAACGCCTTGGTGCCTACACCGAAGACCTCGACTACGTGTTCTATGACGTTTTGGGCGACGTTGTGTGCGGCGGTTTCGCCATGCCCATTCGTGAAGGCAAGGCCCAGGAAATCTACATCGTGGCTTCG
>OTU273
AGAACCTGGTCAAGCTGGCACCTTACAAGTTGGTGGAGCTGGTGGTGTTACATATCCAGAGGGAGGAGCAAATGCTGGTCCAGGTGGTGATGGTGGCGACTTTAATGATGCAGCAGAAACAGGCACTAAAGGAACTCAGGATAGACCAGGAATTGGATATAAAGCACCTGGCGATCCAGGTGCTGCAGGTTCTGATGGCAAAGCTATATACTACAGTAGTGCTACAATTAAAAATAACAGTTCCTTTTCTGGTAACACAATAGGTG
>OTU274
TATTGGCTACAGCTATTCGTACAAAAAACGAGATTATTATTGAAAAAGCTTGGGATAAATTCATAATTCCCAAGCCTTTTGGTAAAATGGTCATCGCATATGGTGAACCTATATGGGTGCCGAGGGATTCGGATAAAGTCATGCTCGAGAGCTGTAGACTACAATTGGAAAAAAACCTCAATGAACTTAATGAAAAAGCTGAAAATCTGTTAAAAGGCTAATTATGCCTTTGGTATTATATATTTATCGAGTTGCGACTTGGCTCATTGGTCCGCTAACAAGCATTTTGTTTCGATTGCGTAAAAGAATGGGGCGGGAAGATGGCTTCAGAAAGTTTGAACGGCGGGGATTTGCGGGTATGGCGCGTCCAAAAGGGTTGCTGGTGTGGGTGCATGTTGC…
>OTU275
TTCCACCCGTCTTTTGCTGGGCGGTCTCGCCCAACGCAGCGTGCTCGACACTCTCCGAGAGGAAGGCGAGGACGTCGAACTGGGTGACATCCGCAGTGCAGGTTTCTGCGAAAGCCTCTGTGTGGAATCCGGCGGTCCCGAACCGGGCGTAGGCTGCGCCGGTCGCGGCATCATCACCTCAATCAATATGCTCGAGCAACTCGACGCCTACAAGAACTCCAAAGGCGAGGACCTCGATTACGTCTTTTATGACGTGCTGGGCGACGTCGTGTGCGGCGGCTTTGCCATGCCCATTCGCGAAGGCAAGGCCGAGGAAATCTATATCGTCTGCTCC
>OTU276
TCCAATGCCGGTGTCAAGAGCGATCCATTGTTCGATGCTACTGGTCCAGAATTGTCGAGGACAGAGTCAACACAGGGGAATGATGGGGGGATGTTGGGAAATGATGGGGGGGATGATGGGAAATTGATGGGGGGGGAATCGATCGGGAATTCACCCCCCGGTCGAAAATCAAAAATATTCATGTTTTAGAAATCGAGCTAATCGAAATGGACAATCAAGGGTGGATTCTGAATCTTCGTAAAATTCTGCCAACATATCATGGGTATGCCGTCCTCTGGGGGGGTAATTTTTGGGAGGGTGATGG
>OTU277
TGGCAGGACCCGTGACGGTCGGAATAGACAGAAGAGCCGCGACGGATTCTACGAGCAGCGGAGCGCCACAGCTGGCTGGAAGGGGCGTCCGGAGACAGGTGCATGGGGAGAAGATTCCTGGGGCAACAAGGAGAGAGGCGCATGGCAGAAGGACCCGTGGAGCCAAAAGGATCCTTGGAGCAAAAAAGAAGTGGGACGCCGGGGACTCTTGGGCGAATTGGAAGGCGGCCGACGGGGCGGGGCATGCCGGCGAAGGACAGGGAGGAGATCAGGGAGGAGATGCCGGAGCGGCCGGAGCGG
>OTU278
GGCCAAGGCGGTGAAGAAGGAGGGGCAGGCCAAAACGGAGGAAGAGGACGAGAAGAAGCCCATGGTCAAAGTGGAGCCGGGGGCGGACGGCGACGACGGCAAGGCGGCGGCGCCCATGGTGGACGACGACGACGACGACGACATCCTGTACACAGGCGCGGCGCAGACCGACGACGCGAAGACGGCCGAGTATTCGTTCCAGATCGCCGACACCATGCTCAACCTGGGGCCCGTTGCCGACGTGACGTGC
>OTU279
CAACTTCGATCTGGAGAAGATCATTGAAAAGTTGGACCCGGCAAAAATGTGGATGAGTAAAGGGTACACTTTGGGCGGCGGGGAGGTGCCAGCGGGTGGACCGGGTGCGAGTGCAGCTACCAGTACTAGTGGCGGGGGTAGTACCAGCGCAGCTGCTGCGCCAGCAGCGACGTTGTCCCAAGACGAGATACGTGCGAAACGGCTGAAGGCACTGGAAGCGGCAGATGCGAGAAACAAGGCGGCAGCAGCGGCGGCCGCAGCGGGAGG
>OTU28
CTCCACTCGTCTGATCCTGCACTCAAAGGCTCAGAACACCATCATGGAAATGGCTGCGGAAGCAGGCACCGTGGAAGATCTGGAACTGGAAGATGTATTGAAAGCTGGTTACGGCGACATCAAGTGTGTTGAGTCCGGCGGTCCAGAGCCAGGTGTTGGTTGTGCAGGTCGTGGTGTTATCACTGCAATTAACTTCCTCGAAGAGGAAGGCGCTTACGAAGACGATCTGGATTTCGTTTTCTACGACGTTCTGGGTGACGTTGTATGTGGTGGTTTCGCGATGCCTATTCGTGAAAACAAGGCTCAGGAAATTTACATCGTTGTATCC
>OTU280
TTCCACCCGCCTGATCCTGAACACCAAGTTGCAGGACACCGTGCTGCATCTGGCCGCCAAGGCCGGTTCGGTCGAGGACCTCGAACTCGAAGACGTCATGAAGATCGGCTACAAGGGCATCAAGTGCACCGAAGCCGGTGGTCCGGAGCCGGGCGTCGGCTGCGCCGGCCGTGGCGTTATCACCGCCATCAACTTCCTGGAAGAGAACGGCGCCTATGACGACGTGGACTACGTGTCCTACGACGTGCTGGGTGACGTGGTGTGCGGCGGCTTCGCCATGCCCATCCGCGAGAACAAGGCCCAGGAAATTTACATCGTCATGTCC
>OTU281
TTCCACGCGTCTTATTCTGAACTCGAAGGCCCAAGACACCGTTCTGCACTTGGCCGCCGAAATGGGTTCGGTTGAAGACCTGGAACTCGAAGACGTGCTGAAGACCGGCTACAAAGACATCAAATGCGTCGAGTCCGGTGGTCCGGAGCCCGGCGTCGGTTGTGCCGGCCGCGGCGTTATCACGGCCATCAACTTCCTGGAAGAAAACGGCGCCTACGACGATGTTGAATACGTTTCCTACGACGTGCTCGGCGACGTTGTCTGCGGCGGGTTCGCGATGCCGATCCGTGAAAACAAAGCGCAAGAAATCTACATCGTCATGTGC
>OTU282
CTCCACTCGCCTGATCCTCAACACCAAGCTGCAGGACACCGTGCTGCACCTGGCCGCCGAGGCCGGTTCGGTCGAGGACCTGGAACTCGAAGACGTGATGAAGATCGGCTACAAGGGCATCAAGTGCACCGAGTCCGGCGGTCCGGAGCCCGGCGTCGGCTGCGCCGGCCGCGGCGTCATCACCGCCATCAACTTCCTGGAAGAAAACGGCGCCTACGAAGACGTCGACTATGTCTCCTACGACGTGCTGGGCGACGTGGTGTGCGGCGGCTTCGCCATGCCGATCCGCGAGAACAAGGCGCAGGAAATCTACATCGTCATGTCC
>OTU283
TTCCACGCGCCTCATCCTGCACGCAAAGGCCCAGGACACCATCCTCTCGCTCGCTGCCGAAGCCGGCAGCGTCGAGGACCTCGAGATCGAGGACGTGATGCGCACGGGCTATAAGGACATCCGCTGCGTTGAGTCCGGCGGTCCTGAGCCGGGCGTCGGCTGCGCCGGCCGCGGCGTCATCACCTCCATCAACTTCCTGGAGGAGAACGGCGCTTACGAGGACATCGACTACGTCTCCTACGACGTGCTCGGCGACGTCGTCTGCGGCGGCTTCGCGATGCCGATCCGCGAGAACAAGGCGCAAGAGATCTACATCGTGATGTCG
>OTU284
TTCGACCCGCCTGATCCTGCACGCCAAGGCGCAGGACACCATCCTTTCGCTGGCCGCCAACGCGGGCTCGGTGGAAGACCTCGAGCTCGAGGACGTGATGAAGGTCGGCTACAACGACATCCGCTGCGTGGAGTCGGGTGGTCCGGAGCCGGGCGTCGGCTGCGCCGGCCGCGGCGTGATCACCTCCATCAACTTCCTTGAGGAGAACGGCGCGTACGAGGACATCGACTACGTGTCCTACGACGTGCTGGGCGACGTGGTGTGCGGCGGCTTCGCGATGCCGATCCGCGAGAACAAGGCGCAGGAAATCTACATCGTCATGTCC
>OTU285
CCTCTCTCTTACGAGATCATCTGGGGAGATGAGCCCGCGCCTAACGAGGGTGAAGAGGTACCTTATCAATCTCTGGCGACTGGCGAAGGTAACCATGACTATGCCTTCAACAACAACATCGCCTACAGCGGCCGTGTACGCGTCACAGATCAGCGCGGTCTCACGACAGAGGAGCCTTTTGAGGCTGTGATCGTCGACTCACTCACCGAGATCCAAGAGGTGAGCATCACACAGACCATCGGT
>OTU286
CTCGACCCGCCTGATCCTGCACGCCAAGGCGCAGGACACCATTCTGAGCCTCGCGGCCAACGCGGGCAGCGTCGAGGATCTCGAGATCGAGGACGTCATGAAGGTCGGCTACCGGGACATTCGCTGCGTCGAGTCCGGCGGGCCGGAGCCCGGCGTCGGCTGCGCCGGCCGCGGCGTTATCACCTCGATCAACTTCCTGGAAGAGAACGGCGCCTATGAGGACATCGACTACGTGTCCTACGACGTGCTCGGCGACGTTGTCTGCGGCGGCTTCGCGATGCCGATCCGCGAGAACAAGGCGCAGGAGATCTACATCGTGATGTCC
>OTU287
CGGATTGTGGAGGTCTCCATCAACCCGGAAAGCCTAACCCTAACCCTTGTGGAGACGGTCTCCACCCTCGCCCTTATCATACCCCGAAAGCTTACTCTGACCCTGGCCACCGAATTGATCGATCCACATCACAGTACCATTCTGAGGGGCGTCGCAGTTGGCACCCAGGCTATCGATCGATCGATTTGTCATCTGATTGCGGATGTGATAGGTACATGCCCACCCGTCGTTCCACCATGCTGCCCTGCTTTCATTATTCCAGAAAAGCGAACATTGACAACCATTGGTGATCGTCTGAAAATGGGATTCGTAGAGTGAGGTCAGTATCATGCAGGCAATCTAGCATTGTGTTCGGAGGTCTGTCGT
>OTU288
TGTCAGGATCGGCGCCGAACTGCTGTCCCGGGCACGAAGCCTCAATCACTTTACTGTGGCTTGTTCAGATATTGGCGGCGAGGTGGTGGCGATGCTGCTGCACGAGGATTCAGATGTGCGAGCGGCTGCAGTGAGGGCGATGTGTGGGATGTCGGCGGAGGTGCAGTCGCAGCATGCTGGCGAGGTGGTGGCGATGCTGCTGCACGAGGATCCATGTGTGCGAGCGGCTGCAGTGAGGGCAATAGGTGGGATGTCGGCGGAGGTGCTGTCGAAGCATGCT
>OTU289
CTCCACCCGTCTGATCCTGCATGCGAAAGCGCAGAACACCATTATGGAGATGGCCGCCGAAGTGGGTTCTGTGGAAGACCTCGAACTGGAAGACGTGCTGCAAATCGGTTACGGCGGCGTGCGCTGTGCGGAATCCGGCGGCCCGGAACCAGGCGTAGGCTGTGCAGGACGTGGTGTTATCACCGCCATCAACTTCCTTGAAGAAGAAGGCGCCTATGTCAGCGACCTCGACTTTGTCTTCTATGACGTCCTCGGCGACGTGGTTTGCGGCGGGTTCGCCATGCCAATTCGTGAAAACAAAGCGCAAGAGATCTATATCGTCTGCTCC
>OTU29
CTCGACCCGCCTGATCCTGCACGCCAAGGCGCAGGATACGATTTTGAGCCTGGCGGCCAACGCCGGCAGCGTCGAGGACCTCGAGATCGAGGACGTCATGAAGGTTGGCTATCGGGACATCCGCTGCGTCGAGTCCGGCGGTCCGGAACCGGGCGTCGGTTGCGCCGGCCGCGGCGTCATCACCTCGATCAACTTCCTGGAAGAAAACGGCGCCTACGAGGATATCGACTACGTGTCCTACGACGTGCTCGGCGACGTCGTCTGCGGCGGCTTCGCGATGCCGATCCGCGAAAACAAGGCGCAGGAGATCTACATCGTCATGTCC
>OTU290
CTCGACCCGTCTGATCCTGCACGCCAAGGCGCAGGACACCATTCTGAGCCTCGCGGCCAACGCCGGCAGCGTCGAGGACCTCGAGATCGAGGACGTCATGAAGGTCGGCTACCGCGACATCCGTTGCGTCGAGTCCGGTGGTCCGGAGCCGGGCGTCGGCTGCGCCGGCCGCGGCGTCATCACCTCGATCAACTTCCTGGAAGAGAACGGCGCCTATGAGGACATCGACTACGTGTCCTACGACGTGCTGGGCGACGTCGTCTGCGGCGGCTTCGCGATGCCGATCCGCGAGAACAAGGCCCAGGAAATCTACATCGTGATGTCC
>OTU291
TTCCACACGTCTAATGTTGCATTGTAAAGCACAAACCACTGTTTTACATTTAGCTGCAGAAAGAGGAACTGTAGAAGATATTGAACTTGATGAAGTAGTAATTCCTGGCTATAACAACGTTTTATGCGTTGAGTCCGGTGGTCCTGAGCCTGGAGTTGGATGTGCTGGTCGTGGTATTATTACTGCTATCAACTTCCTTGAAGAAGAAGGTGCTTACGAAAACCTAGATTTCGTATCTTATGATGTATTAGGAGACGTTGTTTGTGGTGGTTTCGCTATGCCTATCCGTGAAGGAAAAGCACAAGAAATCTACATCGTTACTTCT
>OTU292
GTCCAGAGAGCAACAGAAAAGGAGCTACGAGACAACGGGCTTGGCGCATCAGAGCTAGAGGCCACCCCGAGCAGTAATCCCCCTATCTCGCTTTCGTCTACGAGCGCGGGTAGCACGGACCTACCACAAGGCCATGAGCCACAGCAAGGAACGTTGTCATTGATGAAGTCCATCAGGTCCCACAGCAAAGGGCGAGCTCAAACCATGAAAGACGTG
>OTU293
AGAGACAATACTCTGCACAAACTTGACATGCTACCTACAGCCGCACCTCAGCTAGACGACGTGAACAAAGTGTCGCAACAATTGGCATCGATTCGAAATCGGCCATTATCGCCCCATTGCCATTTCCATGAGTTCACGGCGGTGAGAACATCCCCAGCAAATGCAACAACCCCACCCAGCCTTAACATCGCTCCGCGAACTTTAATTTATAGCCATAAACTGTTTGAGTG
>OTU294
GCTGGAAGAATTCGACGAAAAACGTCATAGCATCGCAGTTCTGTATCCCATTCCACCACGAGTCGCTTACCCACCAAACCTTACTATCGTGGGCACAATCAACGTTGACGAGACAACACATGCTTTCGCGCCCAAGGTCCTCGACCGTGCATTCGTTCTAGAATTTACGGACGTGCAGTACAGCGCTGCCTTTGCCAGCCACCCGCTCTGGCACGAGGTCGGTCCAACCCTCGAAGAGCTACACGCAATCTTGGCGCCACATGAACTACACTTCGGCTACCGCGTTGCC
>OTU295
CCTCGACAACTATTTCTACCGGTGTCGAGTCCCAGAGGAGTACGAGCCTTACTTCGGGCTCCCGGCCGTACGGCTGGGGGATCTCGGCCTGACGCCCGAGGAGAGGAAGGACGCTGCCCCAGGGGTCGGGGAGGACGAAGAGGTCCACCCCGTCCTGTGTGTCCTGCCGATGGGGTGGGCACACGCGCCCCTTGTCGCACAGGAAGCTCATGAGCGACTTCTGGAGGAGGAGAGTGAGCTGACGGAGGAAACACGCCTGCGGGAGTCTAAGCCTTGGAGGGG
>OTU296
TGGTAGGGACGCTAGGGACGCTAGGACTAGAGAGAAGTGGCGCGACGACCGGCGCAAACAGGGTTTCTACAACCAGGCGATGTTCTGCTCTGGCTGGAAGGGGTTTCCGGAAGGATGTGCATGGGAAATAGAACAGTGGCAGGAGGACTCGTGGAGCCACAGCGATACTTGGAGCAACAGCAGGGAGATGAAGGAGAAAGCCAGGCCATCTTCGGCAAAATGGGGCGCGGCAGCAACACC
>OTU297
CCACTCTCTTACGAGATCATCTGGGGAGATGAGCCCGCGCCTAACGAAGGTGAAGAGGTACCTTATCAGTCTCTAGCGACTGGCGAAGGTAACCATGACTATGCCTTCAACAACAACATCGCATACAGCGGCCGTGTACGCGTCACAGATCAGCGTGGCCTAACGACAGAGGAGCCTTTTGAGGCTGTGATCGTCGACTCACTCACCGAGATCCAAGAAGTGAGCATCACTCAGACTATCGGT
>OTU298
ACCCAAATAAATCAGGGTCTCCTCATCCATCTTGCGGCCAATTAACTGAAACGAACCCGGTAACTCGTTGGCTTGGGGCGCCATTGGCAGGGTCAGCGTTGGGTGTCCTGAATAATCAAAGGGCGCGGTGAACAGCAAAAAGTCTGCCTTACCCTCTTCCGCAGGAGCACCGTTATCCATGAGCGCCGCTGTCGGGGTCGACATCGGCATGCAT
>OTU299
CCCCCAAAAGCAGCCAACAAAAGCGGTGAAGGACCCCGTACCGGCGCGGGACGCCCCAGTACCGTAGGGTGACAAAATACGGCGACGTCTGGCGACTGAAAAGTGTTTGGATCTCGCAAACCAAGAGGGGCCAAGTGCCGAAACTAGCAGGGTGGGCGCTCTACAGGTTGATCTCGCGTCGCAAACGGTCACGCAGTCCACGAGTCAGAGCAGAAAATCGTCGCCGTATTAAGTCACCTTACGGTATTGGATCTGCGGTCACAGATTATGTTGTCGGGC
>OTU3
CCATGTAATGGTGCAAGAGAGCCAAAAAAACCCACAAGTGGTCCCAATTTTGACAGGCGCGAGCCCTCCAATAGCGAAGGCTCAGCAAGCGGCACCTGAAGGCACGGACCCAAGACAACCCAAAGCGGTCACCCTTACACCAAACGGGTTGCCAAGAGACATCCCACCACACCCGAGAGTCCCAGCCCCTCAACCACTTGGCGGTCAGACCGAGCGGGTCGGCCGGTCGACTGCACAGGAATTGATCTTTCCCCACCAGATGGTGGACCCATGGACCGTTGACG
>OTU30
TCACGGCCGAAGTTTAAGTATTCTGCGTGAGTCTCCATATGGTCGAGTGATTAAGGATGATGTAGTCGTCTGTTGCCACCAATGAATAAGGCCCGTAACAGTGAGCTGGACTACTGATATTTGCCTAGAACGTCCTGGTAGTACAACGAGACAATGAATGTGAGTTGCTGCCCCTCGTGCAGAAATCGGTGCAAAAGGCGATTCGCG
>OTU300
ATATTGTCGGTCTCTTTTTGCCAAATGCCCGAATAGGTTCGGGTGCCGCCATCATCGAGGCCCGATACATTAATCGGGTAATAGGCCAAATCTTTCCACTTGTTCCAGGCATCACTGTAGTCGGCACTCCGCACACCTAAGACATGCTGTTGAAAGTTTGCGCCCTCGCTGAGTTCGATGGGCGGCAGCGTCTCCATGGCTTCACACGGTGCATCGACGGGTGCGTTTACACAGTCGCCATCCTCGTCACAGGTTGGGGCTGGGCGGCAATTGGCCAAATCGCTACCGGGCACGGGTATGTCCCCCGGCGCGAGCGCCCCGGCTGTAATG
>OTU301
TGGTAGGGACGCTAGGGACGCTAGGACTAGAGAGAAGTGGCGCGACGACCGGCACAAGGGTTTCTACAACAAGGCGCCGTTCTACTCTGGCGGGAAGGGGTTTCCGGAAGGATGTGCACGGGAACAAGAACAGTGGAAGGAGGACTCGTGGCGCCACAGCGATACTTGGAGCAACAGCAGGGAGATGAACGAGAAAGCCAGGCCAGCTTCGGCGAAATGGGGCGCGGCAGCAACACC
>OTU302
TGTCGAAGCATTCGTTCGCCATGGATGCGGAATCTGTGATCTCGTCAAGCGCCAGCGACCGGCATTCAAGAATGTGACTGACAAGACTATTCCACCTGTGGGCAAGGTATGGGTGCTTGACTCATTGAAGCTGCGCACGCCGTCTCTTCTCGGCAACTCGGTGCTGCATCGCTTCGTGTGCAAGGCGTCGAGGAAGCGGCGCTCATTTGGGACAAAGGGCGAGACGTCAGCTGAGATCACAGGTGCGATCGATCGCATGCGCGCATTCAATCGGCCTGTGCAC
>OTU303
GGTGGAGCTTGCTCTTGAGTCCCTTCTTCAGGATGCGTTAAAGGCTACCCCCGAAGAGCTTATTGAAAATCTGCGCACCCTTTTCGGATTTAAGCGAGCCGGGGCCCGTATGAGGGCTGTTTTCCAGGAGGCAATAGATCATTTGGTAGAGACAGGCCGCATTCGCCGCAACGCAGACGGTTCTCTTACGCCTTATGTTACCTGAGTTGGTTGTTGAGCTGATTCCGCACCTCGGCCAAACTCACGTCCGTCGTCGAGGGACTCTATGATGCGCTACTTTCCCCTGCTTCTACTGATCAGTTTCAGCGGCTGTGGCTGCGATGAGCAGGTGATTGTGCGGGATAACGATGCGCTTTGCGGCAAT
>OTU304
GAAGGTGCGGATGGGGAGTTGCGTGGATGAGGCATGTCGATGGCGAATTCCAATTTGATGGAGGCTTCTATGGCGGCATCGGCGATGAGAAGCATACGGTGGCAAAAGCGGAATTGCAAGCGCTTTTGGAGGTACTATCCAGGCTGGAGCCAGGCAGCAGGATCGTGGTCTGGACTGATTGCCAGTACGTCCAACGAGGTTTTTGCAACAAAGCATGGGAAAAAACGACGCCCAGGTCACATGCAGACCGATGGAAGAAGATT
>OTU305
TAAGTACAAGTTGGGGGAGATTGACCGGACGGATTCATCGAAAGAGCGTGTGCGACTGCCATCAGATTGCTCGCCGACGCAATTCCGTGCAGCTGATTTTGACCTCGACGGCAGGATCGATCTGCTTGTCTTGTGCCTGGACGTGGCTCAGAATTGCAAGTCGCGGGCTGGTCTGGCGTGTGTCGAGAGTCTGTACGCCTTGCTCTACCGTCAGTCCGGGCGTCCGAAGAAGAACGAGTGGACACCAGTCCGTT
>OTU306
GGACCTCCATATCCAGGTCTGCAGACCCATGTTTCGAGGGTTTACACATACGTCCCGGAAGGTAGTGGGATCGTGCACAGTACGATCAGATTGGGTGGTCAGAGGTGCCGGAGATTTGCCCAAGGGGGGGGCAGCGGTGCATCAGACATCCTTTGCTAGGCGGATCGCGACATGCTATGTTTTTCCGATCAGAATTGGCCTCCCGTGCAAAAAACGTGGGAGC
>OTU307
GAAGCGGTGGGCGCGGCCGTTGCCCCGGCGCGGCAGACCACTTTGCAGCGCCCGCCGAACGACGTCTCGGCTCTGCCTCCGTCCGCTTGATGGGGGTGGCGTCCGAACCTACTGGGCGGACCTCCGGAGCAGTGGCTGCGGGATCGGCAAGGGCACCTGCCGAACAGCCGCGAGAGCTCGTCGGCCGCTCTGAGATGCTCAGTAGAGGTGCACGTAGAGGGAAAAGCAGAGGGGCAATAAGAGGGGCAATCAGAGGGGCAATCGGAGGTCTCAAGCAGAGGTGTCAAACCGATGCAATGAT
>OTU308
TTCCACCCGACTCATCCTCGGTGGAAAGCCACAGGAAACGGTGATGGATGTGCTGCGCATCGAGGGAGCTGAGAAAGTCACTCTCGACAAAGTCGTCAAAAGGGGTTTCGAGGAAATTCAGTGTGTCGAATCCGGTGGTCCCGAGCCGGGCGTCGGCTGTGCGGGTCGCGGCATCATCACGGCGATTGATTTGATGGAGCATAACGGCGCTTATACGAACGATCTCGATTTCGTCTTCTTCGACGTCCTTGGCGACGTGGTGTGCGGCGGTTTTGCGATGCCGATCCGGGAAGGTAAAGCGCAGGAAGTCTATATTGTGGCGTCT
>OTU309
CGAGCAGCGTTTTGGCCGAACAGAGAGCTTCCAGCAGGTTCGTGAACTCTACCTCAAACAACCCGCTGTATTGAATTCAGTAGACCTCATCGTTGGCCGGCGGCTCATCCCCCAGAGTGGCCATGCGTGGGTTGATGGCTTCGAGGCTTCGATGAAAGCCAGCCCATCGATACGTGTGGGAGTCTATGGGGGTCTCAGGCCCGATCCGATTGACTATAGGCCCACGGCTGACGGGCAGGCGGCTGGCACCTATATGTCACTCCGATTGA
>OTU31
CTCGACCCGCCTGATCCTGCACAGCAAGGCCCAGACGACGGTCATGCATCTGGCGGCGGAAGCCGGCTCGGTCGAGGATCTGGAACTCGAGGACGTGATGGCCGTGGGATACGGCGGCGTCAAGTGCGTCGAGTCCGGCGGACCGGAGCCGGGTGTCGGCTGCGCCGGCCGTGGGGTCATTACCGCCATCAATTTCCTCGAGGAAGAAGGCGCCTACGACGAAGACCTCAACTTCGTTTTCTACGACGTGCTCGGGGACGTGGTGTGCGGTGGTTTCGCCATGCCGATCCGCGAGAACAAGGCACAGGAAATCTACATCGTCGTCTCC
>OTU310
AGCGGCAATGCGGATGCTTCATGGTCTTCAACTTTTCAAAACCGAGGGTTGGAGGTCAACCGTCTTTCCCCGAAGGTCCTGGGCGGGAGAAGGTCTTTGGAACGGAGAAGAGGTCAACAGTCTTTCCCCGAAGGTCCTTGGCAGGAGAAGGTCTTTGGAATGGAGAACCGAGGTCAGCAACCCTTCCCCGAAGGTCCCTGGCGGGGGAAGGTCTTGGGAAGGTCTTGGGAAGGTCTTTGGAATGGCGAGATGTGGCGAGATGTTGTGAGATGTGGCGAGATGTGGCGAGATGTGGCGAGATGTGGCGAGATGT
>OTU311
GGTGAGGAGGGCGATATCATTGCGATCCGTGGCGCCAAGTCGAACGACACTTGTGGGTCTTCTATAATTCGGATTGATTTTTCACGCCGCCAACATGTCGCTTACGATCACCAAGCATTGGCCAACAAAGCACTCGGGCTCCCAAGGCGGAAGCGAACATGGCGGTATTACGGCGATCCGCAGGCTCAGCCGTCATGGTTCTGCTTGCCAACAACATGTACCTTACAAGAACCTCAAGATCGCCAATGACAG
>OTU312
TTCCACCCGCCTGATCCTGCACGCCAAGGCGCAGGACACCATCCTCTCCCTCGCTGCCTCCGCGGGCTCGGTGGAAGACCTCGAGATCGAGGACGTGATGAAGGTGGGCTACCAGGACATCCGGTGCGTTGAGTCCGGCGGTCCCGAGCCGGGCGTGGGCTGCGCCGGCCGCGGCGTGATCACCTCCATCAACTTCCTGGAGGAGAACGGCGCCTACGAGGACATCGACTACGTGTCCTACGACGTGCTGGGCGACGTGGTGTGCGGCGGCTTCGCCATGCCCATCCGCGAGAACAAGGCGCAGGAGATCTACATCGTGATGTCC
>OTU313
CTCCACACGCTTAATTCTTCACTGTAAAGCTCAAACCACCGTATTACACTTAGCAGCAGAACGTGGTGCTGTAGAAGACATCGAACTTGAAGAAGTAGTAATTGAAGGTTTCCGGAATATCAGATGCGTTGAATCTGGTGGTCCAGAACCAGGTGTAGGTTGTGCTGGTCGTGGGATTATTACCGCAATTAACTTCTTGGAAGAAAACGGTGCTTACCAAGATGTAGACTTTGTATCTTATGACGTTCTTGGTGACGTAGTTTGTGGTGGTTTCGCCATGCCGATCCGCGAAGGAAAAGCACAGGAAATCTACATTGTGACATCG
>OTU314
ACCTCCGAAGCCGGATTCTCAAAAGGCAGAGCCTCCGCCGGCAGAGCCTCGAGAGCCAGAGCCTCAAAAGCCTGCGCACACGCGGCCGAAGCCTCCCAAACCAGAGCCTCCTGCACCCGAGTCGTTGCGCTGTGCAAGATCAACCGGTGTTGTTGGATCTCGGCGTTGGCTTATTGAGTGGTCGTTGCCGCAGGCAGCAAACCCAGAATTGGTCACTTCAATTGAGTTTCCCACACATCTTCTGCCTAATTCGTATCGTGTATAGCCGCGAATGCCGCATACCCCCCTATTTTATCCCGTGGAAAGGTCT
>OTU315
AGGAGAGAAGGCAGCGCGGTGGTTCTCATTGCGCTGAGGAGGGAGGTGAGCAGGGCCGGAGCGACGAGGTTGTGGCGTGAAAGGCCGGAGCCATCTGCGAGCACCCATCCTTCTGTCTGCTCCAGTTGCAGCCCGCCAAGTACTGCGCGCACTGCCACCATTCCTGCCTCCGCTGAGAAGGCAGGGCGGAGCGCACGCAAGAAGGTCTCCGCGTAGAGGTTGTCTGAGCGCAGTAAGGTCGAGTTGAGAAGTTCGACCGCGGGT
>OTU316
GGACGGCGTCTACGTGGCCCCTGAGGCGCGCGAGTTTCCTGAAGGTGCGGTTCACCAGTTCGGGTCGCATGTGAGTTTGGGTGCGCTCAACAAAGGGCAAGCAAACCACGATGCCACAGATGCATCACCAGGGGCGTCGCTTCGGGTTTTCGGTAGAAAAGTCTGCCGACGAGATCAGGGCGTCCACCATGATCTCCAGGATAAAGAAGGAGATGCCCGAGCTGGGAGTCACTGCGTCTGACCTGGAGCTGGACTGCACGCGCGGGATCGCATGGTGGGAGCACCACAGGTTC
>OTU317
CTCCACGCGTCTGATCCTGCACGCCAAGGCCCAGGACACGATCCTTTCTCTGGCCGCCAACGCCGGCTCGGTGGAGGACCTCGAGATCGAGGACGTGATGAAGGTCGGCTACCGCGACATTCGTTGCGTTGAGTCCGGTGGTCCCGAGCCGGGCGTCGGCTGCGCCGGCCGCGGCGTCATCACCTCGATCAACTTCCTTGAGGAGAACGGTGCCTACGAGGACATCGACTATGTGTCCTACGACGTTCTCGGCGACGTTGTCTGCGGCGGCTTCGCGATGCCGATCCGCGAGAACAAGGCGCAGGAGATCTACATCGTGATGTCG
>OTU318
CATGGCGACAGGGCTCATGAGTGCACAGCGAAACAGGATTCATTAAGGGAGCATGATGCACATGCCGAGGCTAGTAACCGAAATTGTCATTTTGGTCCCTCGGGACTTCATCATGATGCCACGCCATCAATCAGCAGATTCGAATCATCCGAAGCGCAAAGAACAGGATGAGGGTTCTCGTGAGACTGATGGAGATTTCAAAGCTGTCGCATCCACAAGGTCTGTGTCGCCGAAGACAAATCAGAGTGGAGGCAAGTATGCATCTTGCTCAGTGATGCATCCCAAGTCTGAGCACGTTCTACAG
>OTU319
CACATCCTGTACTTTTGAGGGGGCGCCTGGAGAAAAACGCGGCAGAACAGCGCACAGGATTGTCTAGCAAATGCGCGTCTACCATTGCAGACATTAATGCGTACAAAAAACGCAGCGCCATGCATCGGCAGCGCGCGCAATGGAACGTCTGCTTTACACAGAAGACGCCTGCACGCGTGAAAAACAAGCGCTCGGAAACAGAAAAAACGAGAGGGCCTGGAGTGACTGGAGTGCCACATAGCGACCAAGCACCGGAGGATTCAGCAGTCCGCGTGATACGGCGCACGACGGCTCAACGGCGGGCCCGGGGACCATGAACA
>OTU32
CTCGACCCGCCTGATCCTGCACGCCAAGGCCCAGGACACCGTGCTGCACCTGGCCGCCGAAGCCGGTTCCGTGGAAGACCTGGAACTGGAAGACGTTGTGAAGCTCGGCTACGCCGGCATCAAGTGCGTCGAGTCCGGCGGTCCGGAACCGGGGGTTGGCTGCGCCGGCCGCGGCGTGATCACCGCCATCAACTTCCTGGAAGAGAACGGCGCCTATGACGACGTGGACTACGTGTCCTACGACGTGCTGGGCGACGTGGTGTGCGGCGGCTTCGCCATGCCCATCCGCGAAAACAAGGCCCAGGAAATCTACATCGTCATGTCC
>OTU320
CTCTACTCGTTTAATGTTGCACTCCAAGGCTCAAACCACTGTTCTGCACTTAGCAGCAGAAAGAGGCTCAGTAGAAGACTTAGAGCTTGAAGAAGTAATGTTATCTGGTTTCCGTAATGTAAGTTGTGTGGAATCAGGTGGTCCTGAGCCTGGTGTTGGTTGTGCTGGTCGCGGCATTATTACCGCTATCAACTTCTTGGAGGAAAACGGTGCCTACCAAAACTTAGATTTTGTGTCTTATGATGTATTAGGGGACGTTGTATGCGGTGGTTTTGCTATGCCTATTCGTGAAGGCAAAGCACAAGAAATCTACATTGTTACTTCT
>OTU321
CTCGACCCGCCTGATCCTGCACGCCAAGGCGCAGGACACCATCCTGTCGCTGGCGGCGAACGCCGGCTCGGTGGAGGACCTCGAGATCGAGGACGTGATGAAGGTCGGGTTCCAGGACATCCGCTGCGTGGAATCGGGCGGTCCGGAGCCGGGCGTGGGCTGCGCCGGGCGCGGCGTCATCACCTCGATCAACTTCCTGGAGGAGAACGGCGCCTACGAGGACATCGACTACGTGTCCTACGACGTGCTGGGCGACGTGGTGTGCGGCGGCTTCGCGATGCCGATCCGCGAGAACAAGGCGCAGGAGATCTACATCGTCATGTCG
>OTU322
CTCCACCCGCCTGATTCTGCACGCAAAAGCACAGGACACCGTGCTGTCACTGGCTGCTGAAGCTGGCTCTGTGGAAGATCTGGAAATCGAAGATGTGATGAAAATCGGTTACCGCGACATCCGTTGCGTGGAATCCGGTGGTCCAGAACCAGGTGTGGGATGCGCAGGCCGCGGTGTGATTACTTCGATTAACTTCCTCGAAGAAAACGGTGCTTACGACGGCGTGGACTATGTTTCCTACGATGTATTGGGCGATGTGGTGTGCGGTGGTTTCGCCATGCCTATCCGTGAAAACAAGGCACAGGAAATCTACATTGTGATGTCA
>OTU323
CTCGACCCGTCTGATCCTGCACGCCAAGGCGCAGGACACCATCCTGAGCCTGGCGGCCAGCGCGGGCAGCGTCGAGGACCTCGAGATCGAGGACGTGATGAAGGTCGGCTACAAGGACATCCGCTGCGTGGAGTCCGGCGGTCCGGAGCCGGGGGTCGGCTGCGCCGGCCGCGGCGTGATCACCTCGATCAACTTCCTGGAGGAGAACGGCGCCTATGAGGACATCGACTACGTGTCCTACGACGTGCTGGGCGACGTGGTGTGCGGCGGCTTTGCGATGCCGATCCGCGAGAACAAGGCGCAGGAAATCTACATCGTGATGTCG
>OTU324
CGAGATAGACACGGACGGCAACGATGGCATCGTCACTGCTCACACTGGGGGCCGTGGCCTGTCCTTTGGGACAGGCACGGCCCCGACCGACGCGCGTGAAGGAGTACGGGAAAATCAGATGGAAATTGATTTGGCCAGTTTGAAGTCAGATCTCAGGGCGCTCCTCGCGGTGCACGCAAGGATTCAGAGAGAGCAGGCAAAGCAAAATCAT
>OTU325
CCGCACGATGTTCTGGATTTCCATCAGCTGGAGCGAATCGACCCCGAATTTTTCGAAGGCCGTGCCGTACTCGGACGGCCCGACCTTGGCCAACCCGATCACGGCCTGAATCCGCTCGCCCAACGGTTTCTCGCCCTTGCCCCCACCCCCCGCCGCACCCGCTTCGGCGAGCAGGGTGGAGCGTTTCGGCATCAAATAGGAGGTCACAACGCCGGTTTGTTTCGTCGCGAGGAGACGTTCCATCTCTTCGATGCATTGGACCTGGG
>OTU326
CACACCGGCCACCGGCCAGCCGTCCCTCGGCACCCCAACCGGCAACGGCACATCCGTCGGAGAGATGATCATCACGCGCCCGCGCGCGCCGGCGAATTTCAACTTGCAGTCCGCCTTCTCGCCAGCCGGCGACCAGCCGACCGCAATCAAGGAGCTGGTCGAGGGAATCCGGAACGGCGAGCGCAACCAGGTGCTGCTCGGCGTCACCGGATCGGGCAAGACCTTCACCGCCGCGCATGTGATCCGCCAGATCAAGCGGCCGACCCTGATCCTCGCCCCGAACAAGACGCTGGCCGCCCAGCTCTAT
>OTU327
TGTGATAGAAATTTCTTCGATAACCAAGTCTGGATTTGATTTATGGCAAGATTGGATTAGTAAAAAGATTCTGAGATTTAAAAATAATTTATATTGATTAAGTAATAGTAATCTCTTAAAAGTATCAGTCATTACAACTTTAGATTTACTTTTTCTTGAGTATTGATATTACGTAAAATTTATTTTCAAAAAATGTTCAAAAAATTGAGAATTTTTGTTGCCTCTTTGCTGGCTCTAATATTAGCGATTTCATTAAGTACACTATCAAGTCCTGCAGCTCCAAAAGGTGAACCAATCACTTTGGGATACAGTAACTG
>OTU328
TCACTAAAAGAGGCGGTCTCAGCTTTACTTTGAAAGTGAAACCAAAATGATGGTGAGAGTCCTTTTCATTTTCATTGAATTGTGACTTTCACAAAAGGTCACTAAAAGCAGCAGTCTGACCTTTACTTTGAAAGTGAAGCCAAAATGATGGAAGTCCTTTTCATTTTCATTGAATTGCGACTTTCAAAAAAGATCACTAAAACCACCAGTCTGACCTTTCTTTGAAAGTAAA
>OTU329
CCGGAGTTTACGCATATTTCGTACGATGATTATCGGATCGTGAAACAGAATCTGTTGGAAAAAGGCAATGCTTCCAAGGCGGGTCGTAGGGTACCCTATACCGTTTTCACCGATCCCCAGCTTGGGCGCATTGGTACGTCGGAAAAAGAAGCCAAAAAGAATAATCAGCCCGTAAAAATCGCCTCGATGCCCATGAGCAAGGTAGCCCGAGCCTACGAAATGGACCGGACCAAGGGCTTCTTAAAAGTCCTGATCGATCCTGAAACCGATCAGATTCTGGGGGCCGCTCTACTGGGGATGGAAGGT
>OTU33
CTCCACACGTCTTATTTTAGGCGGTAAACCGCAGGAAACATTAATGGATGTGCTGCGTGATCAGGGTGCCGAAAAAATTACCAATGAAATGGTGGTGAAAACCGGTGTCTTTAATATTCGTTGTGTTGAATCCGGCGGTCCGGAACCGGGCGTGGGTTGTGCCGGGCGCGGGGTGATTACCGCCATCGATCTGATGGAAGATAATAAAGCCTATACTGAGGACCTGGACTTTATCTTCTTTGATGTTCTGGGTGACGTTGTGTGCGGGGGCTTCGCCATGCCGATTCGCGATGGTAAAGCGCAGGAAGTGTATATTGTCGCCTCA
>OTU330
CTCCACCCGCCTGATGCTGCACGCCAAGGCGCAGGACACCATCCTGTCGCTCGCGGCCGAGGCCGGCTCGGTCGAGGACCTCGAACTCGAGGACGTCATGAAGATCGGCTACAAGGACATCCGCTGCGTGGAATCCGGCGGCCCTGAGCCGGGCGTCGGCTGTGCGGGCCGCGGCGTCATCACCTCGATCAACTTCCTGGAAGAGAACGGCGCCTACGAGGACATCGACTATGTCTCGTACGACGTGCTCGGCGACGTGGTCTGCGGCGGCTTTGCCATGCCGATCCGCGAGAACAAGGCCCAGGAAATCTACATCGTCATGTCG
>OTU34
TTCGACCCGTCTGATCCTCAACGCGAAGATGCAGGACACCGTTCTGCACCTTGCCGCGGAAAAGGGCTCGGTCGAAGACCTCGAACTCGAGGAAGTGGTCAAGCTCGGCTACAAGGACATCAAATGCACCGAGGCCGGAGGCCCTGAGCCCGGCGTCGGCTGTGCCGGCCGCGGCGTCATCACCGCGATCAACTTCCTCGAGGAGAACGGTGCCTACGACGACGTCGACTACGTCTCCTATGACGTGCTCGGCGACGTGGTCTGCGGCGGTTTCGCGATGCCGATTCGCGAGAACAAGGCTCAGGAAATCTACATCGTGATGTCC
>OTU35
CTCCACCCGTCTGATCCTGCACGCCAAGGCCCAGGACACCGTGCTCTCCCTGGCGGCCGACGCCGGCTCCGTGGAAGACCTGGAACTGGAAGACGTGCTGAAGGTGGGCTACCGCGACATCCGCTGCGTTGAATCCGGCGGTCCGGAACCCGGCGTCGGCTGCGCCGGCCGCGGCGTTATCACCGCCATCAACTTCCTCGAAGAGAACGGCGCCTACGACGGCGTGGACTACGTTTCCTACGACGTGCTGGGCGACGTGGTGTGTGGCGGCTTCGCCATGCCCATCCGCGAGAACAAGGCCCAGGAAATCTACATCGTCATGTCC
>OTU36
CCCGATCATCAAGCTGCGTGTTGGTCGAAGGCGCTGCAGACTTTGGAGGACACCTTCGGGCCAGGGCCTGTGTTCAACCTCAACCTGCTGGTGGTCAAACCCGAGGGCACAGACGACAAGGCCTGGAAACTCGCTCTTTGCGACAATCTGGCGAGCGTGGCCAGCCAGACGAATGCAAACAAGCCTCCGAGCCTCCGTGAGTTCTCTACGTCGTCCTTCCTC
>OTU37
CTCGACCCGTCTGATCCTTCACGCGAAGGCTCAAGACACCGTGCTGTCGCTGGCTGCCGAAGCCGGCTCGGTCGAGGACCTCGAACTCGAAGACGTCATGAAGCTCGGCTATCGCGACATCCGCTGCGTCGAGTCGGGGGGGCCTGAACCCGGTGTCGGTTGCGCCGGACGCGGCGTCATCACGTCGATCAACTTTCTCGAGGAGAACGGGGCCTACGAAGGCGTCGATTACGTCTCTTACGACGTGCTCGGCGACGTGGTCTGCGGCGGTTTCGCGATGCCTATCCGCGAGAACAAGGCTCAGGAGATCTACATCGTGATGTCG
>OTU38
CTCCACCCGCCTGATTCTTGGCGGCAAGCCGCAGGAATCGCTCATGGACACCCTGCGTGCCGTGGGTGCGGAAAAAGTGACCCTGGACAAGGTGGTGAAGAAGGGCTTTCACGACATCCTCTGCGTGGAATCTGGCGGCCCGGAACCCGGCGTTGGCTGTGCTGGCCGCGGCGTTATCACGGCCATCGACCTCATGGAAAATCAGGGCGCGTACACTGATGATCTTGATTTCGTCTTCTTTGACGTGCTCGGCGACGTGGTGTGCGGCGGATTCGCCATGCCCATCCGCGACGGCAAGGCGCAGGAAGTCTACATCGTGGCCTCT
>OTU39
TTCCACCCGCCTGATGCTGCACGCCAAGGCGCAGGACACCATCCTGTCGCTCGCTGCCGAGGCGGGGTCCGTCGAGGATCTCGAACTCGAGGACGTGATGAAGATCGGCTACAAGGACATCCGTTGCGTTGAATCGGGCGGCCCCGAACCGGGTGTCGGCTGTGCGGGCCGCGGTGTCATCACCTCGATCAACTTCCTGGAAGAGAACGGCGCCTACGAGGACATCGACTACGTCTCCTACGACGTGCTCGGCGACGTCGTGTGCGGCGGCTTCGCGATGCCGATCCGCGAAAACAAGGCCCAGGAGATCTACATCGTCATGTCG
>OTU4
TTCCACGCGTCTGGTCCTTGGCGGGCTCGCACAGAAAACAGTTCTGGATACCTTGCGTGAGGAAGGGGAGGATATTGATCTCGATGCAATCCTCAAAACAGGTTATGCCGGCATCAAGGGCGTTGAATCCGGTGGGCCGGAACCGGGGGTTGGATGTGCGGGCCGTGGAATCATCACCTCCATCAATCTTTTGGAGCAGCTGGGAGCCTATACGGATGATCTCGATTATGTTTTCTATGATGTCCTCGGCGATGTCGTATGCGGCGGTTTTGCTATGCCAATCCGTGAGGGAAAGGCACGGGAAATCTATATTGTATGTTCT
>OTU40
CTCTACAAGACTTATCTTGCATGAGAAAGCTCAAGCGACAATTATGGAAATGGCTGCAAAAGCAGGAACAGTTGAAGACCTAGAACTTGATGACGTATGCAAACCAGGTGCTTCTATATTTAACCCAGAAGATGAGCAAAACACAGGCGGTTGGATCAAATGTACAGAATCAGGCGGTCCAGAACCAGGCGTTGGTTGTGCAGGTAGAGGCGTTATTACAGCTATTAACTTCCTAGAAGAAAACGGCGCATACTCTGATGACCTTGACTTCGTATCTTACGACGTTCTTGGTGACGTTGTTTGCGGTGGTTTTGCTATGCCGATTCGTGAAGGTAAAGCACAAGAAATCTACATCGTTATGTCA
>OTU41
TGTTGCCAAGTGCAGAACTGCCGATACAGGAGTAGGAGGCGCTTCTCCAACAGAGTAACCGTGCTCGGAGGAGTCCAAGCCCCGCGCCGGCGCCTGGCCGTCTCGGTCACCCTGAGCCACATGCGATAGGGCATCGAGTGAAGGCGCAGTGGTCCACTGTCGAGCCGCTGAGAGGTTAGCCGGATGAGCGACCCGAGCATGAAGAGGCCCCAGAGTCGGACCACCCGAGGGGAAGGACTCCGGGGGGTCCGCGCCTCCTGCCCACCGTCGTGCAGCTCGAGCTGGATGGTGAGGATGGCAGGACCCCTCTCTCGGCTCCGG
>OTU42
GCAGACGGGATGCTTTCACTCACAAGGATGCGCTGCAGCTACGCAAGTTTGTCAAGCAAAACCGGGCGACTGCGGCGGCACTGCAACCCGCACAACGCAGAAAATGGCGGCGCCAGAAGCGACGCCAGAGACGCCGATGTCGGGCGAACCAGCTCAAAGCCGGATTGGGAGCAAAGAAGGCAAAAGTCTTGGTTGAACTGACGCTGCCAGATGGCAGAAGAAGTGTCGACCGAGAGGACTGGATGGCAGGACTCTATCGATTCTGCGAGCGCAAGTACTGTGACGAACAGT
>OTU43
AGATGTGACAAGCACACGGCCTCGCCACTCCGAGGACCGCAGTGGCGCCTGACGCCATGGGCATGGCAGCACCGGACTACGCTCACGGGAAGCATCTGCGGGAGTTGGAAGCACAACTCCCTCAAACTGGCTATAGTGGTAACAGTTACGATCAAAGTGGCATTTTGCTTGCAACGCTATAACTATCTCAATCATGAATACTATTGCGATGCTAATGTCCTCGTTTTGTTTAGAGGGGAGGAGAGGAAGGGAGAGTGGCAAAGG
>OTU44
CGACTTTGTTTCCGAGCAGTGCCAGATCTGCGTGGGCACCTGCGTCATGGACGGCCAGAGCGAGGACACCCAGTTCTACCTGTCGGGCCCATCGGTCCTGTCTGATCGCACGCACGAAGACCACGTGGTGTCAGAAGAGGACTTCACTGTCATGGACGTCAAAGGCATGATGAATGACCAGAGCCTCATGCTGGGCGGCACTGCCCAGCTGACAGTGAGCCTGACGAATTCCGATGGCATCGGCTACCTCAGTCGAGCCTCAGTGCCAAGCCCTTGCGAACGAGCTCATTACCGTTCAGGGTGATATTACGGACAAGCGGACGGAGCTTCTTGAGGATATCAGTGCCCTT
>OTU45
GGATGACGGCACGGCCGTCGCCGAACTGATCGCCGGCAAGGCGGGCCATGTCGACTATGATCTGGTGCCGAGCGTCGTCTACACGAACCCGGAGATCGCCTGGGTCGGCAAGACGGAAGACCAGCTGAAAGAAGCTGGCATCGAATACAAGAAGGGCAAGTTCCCCTTCATGGCCAACTCCCGCGCGCGCACGAACCATGAAACCACTGGCTTCGTTAAGATCCTGGCCGACAAGAACACCGACCGCATTCTGGGCGCCCACATGATGGGCCCGTGCGTT
>OTU46
GCTCTCAATGCTGGCGAAGAAGTTTGCGCACAGCGAAAGGCGGCTCACTGAGCAAGGCGGCGCGGCAGATGAGTTGAGGCATAGTTTGGACAGCGCGTTAGCGAGGTGCCGAGACGTGGAGTGCGAGGTCGATCATCTGCGGACAGAGCTCCGTGCTGCGGAAGGAAGATGTGCATCGTTGCAGAGGTTGTGTGGCGACATGGAGGCTCATCGGGAGGCTTTGAGGATCGTGGAGACGACATGC
>OTU47
GCGCCGCCATATGCTCGACAAGATCGGCAAAGCGGCACATTTCATTGGCCGGAAACCGATAGACGGCGATTCTGGCGTCAGGCGCTTCGCGTGCTAGAACGCTGAATACCGTCGTGCCGTGATGCTGGGGAAAGAAGGGTGTTCGACGCGGGTCGACATCAAACGGACGCCGGTCCTGGTCCCAGAAGTCATAGCCGAGGAGCCGCCCATCGCTGTCAGC
>OTU48
ATCAGACGCAGCTTGATCTGGTTGGAGATCCAGAAATTGCAACACGGATGAGTGCCTATGAAATGGCTTTTCGGATGCAATCACGCGCTCCAGAGTTGATGGACTTTACGCAGGAAAGCCGAGAAACGCTCGACCTCTACGGGGCGGACGCGAGCAACGGTCAGAAAGCATTCGCGAATAACTGTCTTTTGGCGCGGCGTCTCGCCGAACGCGGGGTGTGGTTCGTTCAGGTATACCATTCCGGATGGGATCATCACAGCAATGTTGAAGGGGGGGTCAAGGGGCAATGTCGACAAACGGACCAGGCTTGCGCTGCCTTGATTCAGGATCTCAAACGGAGCGGCTTGCTCGAGGATACGCTGGTTGTCT
>OTU49
TGCTGGCCACCGACGAATCGATCGAGAACCTGGACGGGCGAGACTGGGCGTTCGAGGGTAAATGGGATGGCTATCGAATCCTGTTGCGCTACATCGACGGGAACTTCCGACTCACCTCCCGATCGGGCATCGACATGACCGCCGACTTCGCCGAATTGCAGTCCATTGCCGATGATCTGGGGCTCATCGACGTGGTCCTCGAT
>OTU5
AATGCACCCGTGTGATGTGCGAAATATGCCCGAGGGGGTATCCGACAAGAGCTTCGATTCTTGGTTCACCTGCGTTGACATTCGCGGAGGCATCAGGGACATCGCTGCCAAAGAGCGCGCCATCGCACATACCAAAATCGTTTATACGGAGGTCCTGAAGCACGCGGCGGCATGGGACGAACGGGGGGCCATGTCGCAGGAGTTTGTGGGGGCGATGAACGATACGTGGAATGGGGGT
>OTU50
AGAGACGCCGAACAGGAAGAAGGCACCGAAAAGGAAGGAGGCCCCAGAGGCCGAGGAAGCACCGAAAAGGCAGAAGGCCCTAACGGCCGAGACGGCACAGAAAACGAAGCAGGCCCCAAAGGCCAAGGCGGCGCCGAAAGCGGAGAAGACCCCAAACGCCGAGGAGGCACAGAAAACGAAGCAGGCCCCAAAGGGCAAGGCGGCGCCGAAAGCGGAGAATACTCCAAAAGCCGAGGAGGCACCGAAAGCGGAGAAGACCCCCAAGCAGGCCGCAAAGGCCAAAGCGAGCCCGAAAAAGGCCTTTGAGGCCGCACCCATCATCCCGATGGACGTT
>OTU51
CCACCTTCTCGGGCTTCTGGAAGTAGACGTGGTCCAGCTGCCCGTCCTTGTCCACAACTGCACATAGAATGCGCCGACCACTGAGTGGTGAGGTGAAGACCACTGAGTGGTGAGGATAGAATGCGCCGACCACTGAGTGGTGAGGATAGAATGCGCCGACCACTGAGTGGTGAGGATAGAATGCGCCGACCACTGAGTGGTGAGGATAGAATGCGCCGACCACTGAGTGGTGAGGATAGAATGCGCCGACCACTGAGTGGTGAGGTGAAGCTGACGGTGGCGTGCT
>OTU52
TTCCACCCGTCTGATCCTGCACTCGAAAGCCCAGACCACAGTCATGCACCTGGCGGCGGAAGCCGGCTCTGTCGAAGACCTGGAACTGGAAGACGTCATGGCCGTCGGTTACGGCGATGTGAAATGTGTCGAATCCGGTGGTCCTGAGCCCGGTGTCGGCTGCGCCGGTCGCGGTGTCATCACCGCCATCAACTTCCTGGAAGAGGAAGGCGCCTACGACGAGGACCTGGATTTCGTGTTTTACGACGTACTGGGTGACGTTGTCTGTGGCGGCTTCGCCATGCCAATCCGTGAGAACAAGGCCCAGGAAATCTACATCGTGGTGTCC
>OTU53
CTCTACTCGTTTAATCTTAAACGCTAAGGCTCAAACTACTGTACTTCACGTTGCTGCTGAACGCGGTGCAGTTGAAGACGTAGAACTAGACGAAGTATTGAAGCCAGGTTTCGCTGATATCAAGTGTGTTGAGTCTGGTGGTCCTGAGCCTGGTGTAGGTTGCGCTGGCCGTGGTATTATTACTGCTATCAACTTCCTAGAAGAAGAAGGAGCTTATACCGATTTAGATTTCGTAAGCTATGACGTACTAGGTGACGTTGTTTGCGGTGGATTTGCAATGCCTATCCGTGAAAACAAAGCTCAAGAAATCTACATCGTATGTTCC
>OTU54
GAATGAGGAGCACTTATCTCTGGTGAAGCGTTATGGTGACTTGGTGGGAAAACCTCAAACAGTCGTGGACGATTACGAGGACTTGCTTACAGCAGGCACTCTACCAGTGAAAATTCTCGCCCTTACGCCCGAAAATAAAGTAGACGAGGTATTCGCTAAGCCCCTAAATGTGCAGCTTCATCGCATCCGTGGTTCTCCTTTTCCATTTTTTGTAGAATTCTTGATGCCTGGTAATACGAAAGGGACAGCTATCGCCGCGTTGTGCCTACACTTAGGTGTGAGTCTC
>OTU55
CCCAATCAGTGCGGCACACAATGTGATCCCGCCGACGACAACCCTTGCCTAAGGGCCTGTCAGAGCAGCGATAGCAAGCGAGCTTGGCAGAGAGAGACTCAACCCCCTTCCCGCCCCACCGCCACTGGTTCATGCCGCCGCACCCAACCCGCCCACCAAAGCCCCCTACCGCATGAACCGTGGCAACCCAATCATAACGATGCGACACACCCCAATGGGCACAGAAATGGTAACAGAGTCAGTG
>OTU56
GGGAGGGTGGAAGGTACAAAGGGGCCCAGGTGGGTCAAATGAACTACACGGATTGCCACCGTTTGGTCCGCTGTCCTGCACCGACTGTTCCTAGAGGCTAAGGCAACATGAAATATACATCCCTGGGCCAAAACAACCTGAACTTCGGTACGCGTTGGAACCGCAATCATCTTGCCGTAACGCTGGTGTACCGCTGTCGTGAACCTGCCGTAACCCTTTCGTAACACCGCTGTTTCGCTGTTATGCCGCTGATATATCCCGCGATAACAATACCGTCCATACATTGAAATCATACAACAGAGAACGAAAACGCACAGACCTTTCGGCTGAAACATCTGCTGGGTGCACATGGGTTTCGACACCCACCCCCTGACCCCCGCACAGAACACTGCACCAGCT…
>OTU57
TTCTACACGCCTTATTTTGCATTCCAAAGCTCAAAACACAATCATGGAAATGGCTGCTCAGGCAGGCACAGTTGAGGATCTCGAGCTCGATGACGTGCTTAAAGTTGGTTATGGTAACATTAAGTGTGTAGAAGCAGGCGGTCCAGAGCCCGGCGTTGGATGTGCCGGTCGCGGTGTTATTACTGCGATTAATTTCCTTGAAGAAGAGGGTGCGTATGAAGACGATCTAGACTTTGTTTTCTATGACGTTCTTGGCGACGTGGTCTGCGGCGGTTTTGCTATGCCAATTCGCGAAAATAAGGCTCAAGAAATTTACATTGTCTGCTCT
>OTU58
CTCTACCCGTCTGATCCTGCACTCCAAGGCGCAGAACACCATCATGGAAATGGCCGCCGAGGCCGGTACCGTGGAAGACCTGGAACTCGAAGACGTGCTCAAGACCGGCTACGGCGACATCAAGTGCGTCGAGTCGGGCGGCCCTGAGCCGGGCGTGGGCTGTGCCGGCCGCGGCGTGATCACCGCGATCAACTTCCTCGAGGAGGAAGGCGCCTACGAGGATGACCTGGACTTCGTCTTCTACGACGTGCTCGGCGACGTGGTCTGTGGCGGCTTCGCCATGCCTATCCGTGAGAACAAGGCCCAGGAAATCTATGTCGTCTGCTCC
>OTU59
TTCCACCCGTCTGATCCTTCACTCAAAAGCTCAAAACACTATCATGGAAATGGCTGCAGAAGCCGGTACCGTGGAAGATCTTGAGTTAGAAGATGTATTAAAAGTGGGTTACGGCAACGTTAAGTGCGTTGAGTCCGGTGGTCCAGAGCCTGGTGTTGGTTGTGCTGGTCGCGGTGTAATCACTGCTATCAACTTCCTGGAAGAAGAAGGCGCCTACGACGATGACCTGGACTTCGTATTCTACGATGTATTGGGCGACGTTGTATGTGGTGGTTTCGCCATGCCAATTCGTGAGAACAAAGCGCAAGAAATCTACATCGTTTGTTCT
>OTU6
CCGCATCGAACACCTGCTGTAGCATGGCCAGGAAATGGGGATGCGTTGTACGGGTACTGAGCGAACCCCGACGGAGCGGCGTCAATGGCACATTGACGCTGATATAGCCGTTCTCCGGGATTACCAGCGACACCCGGTCGCCCCCGTCATAGCTTTCAAGCGATGTCGCGGCGAGCGCCGCGAAACCGAAGAAGCCCATCGAACGCGCTCGTTGCGATCGTTCCGATGTATGTGGGATTCGGGCGTTATGGTTCATTTGCAGATGCAGGCTGCCC
>OTU60
CTCTACTCGTTTAATCTTAAACGCTAAAGCTCAAACTACTGTACTTCACGTTGCTGCTGAACGCGGTGCAGTTGAAGATGTAGAACTAGACGAAGTATTGAAGCCAGGTTTCGGTGGCATTAAGTGTGTTGAATCTGGTGGTCCTGAGCCTGGTGTAGGTTGCGCTGGCCGTGGTATTATTACTGCCATCAACTTCCTAGAAGAAGAAGGAGCTTATACAGATCTAGATTTCGTAAGCTATGACGTACTAGGTGACGTTGTTTGCGGTGGATTTGCAATGCCTATCCGTGAAAACAAAGCTCAAGAAATCTACATCGTATGTTCC
>OTU61
CCCCAAATAAATTAGGGTCTCCTCATCCATCTTGCGGCCAATCAACTGAAACGAGCCCGGTAACTCGTTGGCTTGGGGCGCCATGGGCAGGGTCAGCGTCGGGTGTCCTGAATAATCATAGGGCGCAGTGAACAGCAAAAAGTCCGCCTTACCTTCTTCCGCAGGAGCACCGTTATCCATAAGCGCCGCTGTCGGCGTCGACATTGGCATGCAG
>OTU62
CTCCACCCGCCTGATCCTGCACGCAAAGGCCCAGGACACCATCCTCTCGCTGGCGGCGGAAGCCGGTTCGGTGGAGGACCTGGAGCTCGAGGACGTGATGAAGATCGGCTACAAGGACATCCGCTGCGTGGAGTCCGGTGGCCCGGAGCCGGGCGTCGGCTGCGCCGGCCGCGGCGTGATCACCTCGATCAACTTCCTCGAAGAGAACGGCGCCTATGACGGCGTGGACTACGTCTCCTACGACGTGCTCGGCGACGTGGTGTGCGGCGGCTTCGCCATGCCCATCCGCGAGAACAAGGCGCAGGAGATCTACATCGTCATGTCC
>OTU63
CTCCACCCGTCTGCTGCTCGGCGGACTGGCCCAGAAAACCGTTCTTGATTCCCTGCGGGAAGAGGGCGAGGACCTGGAGCTGGAAGACATCATGAAAGAAGGTTTCCGCAACACCCTCTGCACCGAGTCCGGCGGACCGGAGCCCGGCGTGGGTTGCGCAGGTCGCGGAATCATCACCTCGATCAACATGCTCGAACAGCTCGGAGCCTACGAGGACGATCAGGACCTGGACTACGCGTTCTACGACGTACTGGGTGACGTGGTCTGCGGCGGATTCGCCATGCCGATCCGCGAAGGTAAAGCACAGGAAATCTACATCGTCGTGTCC
>OTU64
TTCCACCCGCCTGATGCTGCACGCCAAGGCGCAGGATACCATCCTGTCGCTCGCCGCCGAGGCCGGCTCGGTGGAGGACCTCGAGCTCGAGGACGTCCTGAAGATCGGCTACAAGGACATCAAGTGCGTCGAGTCCGGCGGCCCCGAGCCTGGCGTCGGTTGCGCCGGCCGCGGTGTCATCACCTCGATCAACTTCCTCGAGGAGAACGGCGCCTACGACGATCTCGACTATGTCTCCTACGACGTGCTCGGGGATGTCGTGTGCGGCGGCTTCGCGATGCCCATCCGCGAGAACAAGGCGCAAGAGATCTACATCGTCATGTCC
>OTU65
TCGCCCGGCTATGTCGGAAATATTGTATGTTACCGATTATCTGGACCATTACCAATAACATTCGATAACAATCTAAGATTCAAACGACATCATGCATTGCCTTGAAGGATGACTACAGGTGCGCTAGGGCGCCTTGTATGTAAGCGCGAGAAATCCTCGCCAATGTCATCACTCACTATTTCACCTCATGGGCTCACGCGAACAGCAATGAGTTGCAAGCCAACAAAAAACGCTGAGAGCTTGGCAAGATGTATTCAACGGCGCTCAATT
>OTU66
CTTGAGGGCGTCAGGCTTGGCGACGATGTCGGCACGAGTGTAGGGAACGCCGTCGGGCTCCAAGTCGGCAATGAAGTCGGCTGCGAAGTCGGCGCCAGCGTCGGTGCTGCCGTGGGCGTCCGGCTTGGTGCCGACGACGAAGGAGCAGCCGTCGGGGCAGCGGAGATTGTCGGCGGCCAAGTCTCTGGCGTGGGCTCCACCGTCGGCAAAAGAGATGGAAGAGGAGTCGGTCTGAGCGTAGGAACACTGGATGGCCCGGTTGGAAGCGCAGTGGGCATTTGAGTGGGTAAGGGAGTAGGACTCTGCGACGGGAGAGAAGACGGCTCTAATGACG
>OTU67
CTCCACGCGCCTTATCCTTGGCGGCCTTGCCCAGCAGAGCGTGCTCGATACCCTGCGTGAAGAAGGTGAAGACATTGAACTGGATCTGGTGCTGAAAACCGGCTTCGAGGGCATCCGCTGCGTGGAATCCGGCGGTCCTGAACCTGGCGTGGGTTGCGCCGGCCGCGGCATCATCACCTCCATCGGTCTGCTGGAACGCCTCGGCGCCTACACCGAAGACCTGGATTACGTGTTCTACGACGTGTTGGGCGACGTTGTGTGTGGCGGTTTCGCCATGCCTATTCGTGAAGGCAAGGCCCAGGAAATCTACATCGTGGCCTCG
>OTU68
TTCAACACGATTGATCTTGCACGAAAAAGCGCAAGCAACAATTATGGAAATGGCTGCAAAAGCAGGAACGGTCGAGGATCTTGAACTCGAAGACGTATGCAAACCGGGTGCCGGAATCTTTAACCCTGAAGAAGAACAAAACACGGGTGGTTGGATTAAATGTACTGAATCAGGCGGCCCAGAGCCAGGTGTTGGTTGTGCAGGACGAGGCGTTATCACCGCGATTAACTTCCTTGAAGAAAACGGCGCATACGAAGAAGAACTTGACTTCGTTTCATATGACGTTTTGGGAGACGTTGTATGTGGTGGATTTGCTATGCCGATTCGTGAAGGTAAAGCACAAGAAATTTACATCGTTATGTCA
>OTU69
CTACACATCAGCGCGCAATGATGAATCGTCAGCGCGCAATGCAGCATCATCATCGATCCATGGGGTCGCTACGCACGTGGTTCCACGGATCGGAGTGATGACGCGGCGGTGGCCACATCATCGACGGTCGGCGAATCAGTGGTAACTGGCAAGGAGGCACTGGCGCGGACACATCGGTCTCGTCACGTCGCTCTTCTCGGAGGCGAAGCTCAACGTGGAGTCCCACAGGAGGCACCGGCGCGGACACATCGGTCTCGTCACGTCGCTCTCATCGGAGTCGAAGCTCAACGTGGAGTACCACAGGAGGCACGGACATATCAGTGCTCCGCAAGAGGTGGATGCCGGTGATTCATCTCGAGCGCTGTCGTGTAAGCCTAGTTTCAGA
>OTU7
GATGCACCCGTGTGATGTGCGAAATATGCCCGAGGGGGTATCCGACAAGAGCTTCGATTCTTGGTTCACCTGCGTTGACATTCACGGAGGCATCAGAGACATCGCTGCCAAAGAGCGCGCCATCGCACACACCAAGATCGTTTACACGGAGGTCCTGAAACACGCGGCGACATGGGATGAACGGGGGGCCATGTCGCAGGAGTTCGTGGGGGCGATGAACGATACGTGGAATGGGGGT
>OTU70
GCAGCAGCGAGAGTCGGAGCCGGGACCGGAGGCGGAAAGAGGTGGTTCTCCAGGAACGGCTCAAGGAGAGGGAGAAGGAGGGAGACGGACGGGAGAATGAAGACGGTGATGAGGAGAGGCCCAAAGGCTCGGCAGCGAAGGCAGGAGGTAAGAAGAGTGGCGGTGTGAAGGGGAAAGGATTGAAGTCCAGCCCTAAGGGGAAGAAGGGGGATTCGGGGAAGCCGGCTGGACGAGGAGGCGGCGCAAAGGGGAAAACCAAGTGGGGAGATGACGCGGCGGGCCGAGGAAGTGGACGAGGAGGCGGCGCAAAGGGAAAAACAAAGT
>OTU71
GGCGCTGCTCAAGCAAGCAGAGGACTTGCGTGTCGAGGCGGCCACAGTGCACGAGGTGCTCGATGCACTGGATGAGGCTGACCGGGTGGACATACAGGTGCCAGATTGGGCCGACCATCGGCAATCGCCATCAGCACGCACACGTGGGGGCGGGGAGACTCATGTGTGTGTGATTTACGGCCGGAGGGAGAGGGTGACGTGGGTTGGCACACAGGCGGGAAGGAGCGGCCATGGTGTGCATGCACTGATGGAAGGCATGCGGCGATCTCGCCCATGACACGCACACGCGTGCTCGCACACGCGTGTTCGCGTGCGGATGCGCTCACTTGAATCTGCTGACACCTTGCACTTACCACCCCTCATGGCGACAGCTCAATGGCCAGACAGGTGATCACGCTC…
>OTU72
CTCCACCCGTCTGATTCTCCACGCCAAGGCCCAGGATACGGTGCTGTCCCTGGCCGCCGACGCGGGAGCGGTGGAAGACCTGGAGCTGGAAGACGTGCTCAAGGTAGGCTTCGGCAACATCAAGTGCGTGGAATCCGGCGGCCCGGAACCCGGCGTGGGCTGCGCCGGTCGGGGCGTGATTACGGCCATTAACTTCCTGGAAGAAAATGGCGCCTATGAAGATGTGGATTACGTTTCCTACGACGTGCTGGGTGACGTGGTGTGTGGCGGTTTTGCCATGCCCATTCGGGAAAACAAGGCCCAGGAAATTTACATCGTTATGTCC
>OTU73
TAAGTGGTCGAAGGCGGTTGCCGGTGCGAAAGAGAATGTCAAGGCCATCCTTGCGAACGGCCGCAAGCTAGCCAACGCGGCTTGCGGGGCTGCGAGTTGCGGAGAACAAAAGCCCACGGACACCGCGACTCAGTGCTTCACCACGAACGGTCAAGAAGTAAAGGAGGAAAAGGCTAAAGCTCCTTCTAAAGAATGGGGAGGCGATGGCTGCACGTACTTGATGACGGAGTCGGGAGTTAACTTCTTTCAGGGCAAGACGGGCGAGTGTGACGCAGGGTGTCAGAAATGGTATTCAGATCCAAAGGGTAAAGGTCTGAATTCACCCAAAGCAGGCGATTTGGTGGAT
>OTU74
AATTTCCGGCCGGATGTCCTTGCGTCTTCTGTGCCGTCGATTCTACACTCAAACCACCCATAATATGGGAATTGAGTTCCATAATATAGAACTGTGTATGCAGGGGGAACACCATGGACAATAACGTTCCATCCGTTGATCAGAGCGACAGAGCCGTCCCGATCAACCTGAGACAGTCCGGCCCGACCCCAGTGGAAATGCTCATCGACACCCGGGTGCGCAAGTCCCCGTACTGGGAGCTGTCCATGCAGCAGGGCTGCTGGAGGGCCTCGATCTACAACCGCATGTACCACCCGCGCGGCTACATCCCTCGTGAAGAG
>OTU75
CTCCACGCGTCTTATCCTCAACTCCAAAGCCCAGGACACGGTGCTTCACCTCGCCGCCGAAATGGGTTCGGTCGAGGACCTGGAGCTTGAAGACGTCCTCAAGGTTGGCTTCAAGGATATCAAATGCGTTGAATCCGGTGGCCCCGAACCGGGGGTTGGCTGCGCTGGTCGCGGCGTGATCACCTCGATCAACTTCCTGGAAGAAAACGGTGCCTATGACGATGTGGACTATGTGTCCTACGACGTTCTGGGCGACGTTGTCTGCGGCGGCTTCGCAATGCCGATCCGCGAGAACAAGGCCCAGGAAATCTATATCGTCATGTCC
>OTU76
CTCCACCCGTCTGATCCTTCACGCCAAGGCCCAGGACACCGTCCTGTCCCTGGCCGCTGACGCTGGTTCCGTGGAAGACCTGGAACTGGAAGATGTGCTCAAGGTGGGTTACCGGGACATCCGCTGCGTGGAATCTGGTGGTCCGGAACCTGGCGTGGGCTGCGCTGGTCGGGGCGTGATCACCGCCATCAACTTCCTGGAAGAAAACGGCGCCTACGAAGGCGTGGATTACGTCTCCTACGACGTGCTGGGTGACGTGGTGTGTGGCGGTTTCGCCATGCCCATCCGGGAAAACAAGGCCCAGGAAATTTACATCGTTATGTCC
>OTU77
CTGCACTCGCTTGATCCTTGGCGAAAAGCCCCAGGCGACCATCATGGACACCTTGCGAGATGAAGGTGAAGAAGCGATCACCGAAGAAAAAGTCGTGCGAAAAGGCTTCAACGGCATCCGATGCGTCGAATCCGGCGGCCCTGAACCGGGAGTTGGCTGCGCGGGACGAGGCGTTATCACAGCCATCAATTTAATGGAAGATTTGGGAGCCTACTCCAGCGATCTCGATTTTGTTCATTATGATGTTCTCGGCGATGTCGTCTGCGGCGGTTTCGCAATGCCCATCCGAGAAGGCAAGGCTCAGGAAGTCTATATTGTTGCTTCC
>OTU78
CTCCACCCGTTTGATCCTTCACGCCAAGGCCCAGGACACCGTGTTGTCCCTGGCCGCTGACGCCGGTTCCGTGGAAGACCTGGAACTGGAAGACGTGCTCAAGGTGGGTTACCGGGACATCCGCTGCGTGGAATCTGGCGGTCCGGAACCTGGCGTGGGCTGCGCTGGTCGGGGCGTGATCACCGCCATCAACTTCCTCGAAGAGAACGGCGCCTACGACGGCGTGGACTACGTTTCCTACGACGTGCTGGGCGACGTGGTGTGTGGCGGTTTCGCCATGCCCATCCGGGAAAACAAGGCCCAGGAAATTTACATCGTTATGTCC
>OTU79
CTCGACGCGCCTTATGCTTCACGCCAAGGCGCAAGACACGATCCTGAGCCTCGCAGCCCAAGAGGGCAGCGTCGAGGACCTCGAGATCGAGGACGTGATGAAGATCGGTTACAAGGACATCAAGTGCGTCGAATCCGGCGGTCCTGAGCCGGGTGTCGGCTGCGCCGGCCGTGGCGTCATCACCTCCATCAACTTCCTGGAAGAGAACGGCGCCTACGAGGACATCGACTATGTGTCCTACGACGTGCTGGGCGACGTGGTGTGCGGCGGTTTCGCCATGCCCATTCGCGAGAACAAGGCACAGGAAATCTACATCGTCATGTCC
>OTU8
CTCTACTCGTCTTATTTTGCACTCTAAAATGCAGACAACTGTTATGCATTTGGCAGCAGAACAAGGTTCAGTAGATGATCTGGAATTGGAAGACGTGTTACAGGTTGGCTTCGGCGATGTGAAATGCGTAGAGTCAGGTGGTCCAGAGCCAGGAGTTGGTTGTGCAGGTCGTGGCGTTATCACTGCGATTAACTTCTTAGAAGAAGAAGGCGCTTACAGTGATGATCTCGACTTTGTGTTTTATGACGTATTAGGTGACGTTGTTTGCGGTGGTTTCGCGATGCCTATTCGTGAAAACAAAGCGCAGGAGATCTACATCGTTTGCTCC
>OTU80
TTCAACACGGTTGATTTTAGGCGGCCTGGCTCAGCAAACAGTGCTTGATACACTGCGTGAGGAAGGTGATGACGTTGATCTGGATATGGTTTTAAAAGAAGGCTTTGAAGGCATAAAATGTGTGGAATCAGGCGGACCGGAACCAGGTGTTGGCTGTGCTGGCCGCGGCATAATAACTTCAATAAATCTTTTAGAACAGCTGGGAGCGTATGAGGAAGATTTGGATTACGTTTTTTATGATGTATTAGGAGATGTTGTCTGTGGCGGTTTTGCCATGCCGATACGTGAAGGAAAAGCTAAGGAAATATACATTGTTTGTTCG
>OTU81
CTCCACCCGTCTGATCCTTCACGCCAAGGCCCAAGATACCGTGCTGTCTCTGGCCGCTGACGCGGGTTCCGTTGAAGATCTGGAACTGGAAGATGTGCTGAAGGTGGGTTATCGCGACATCCGTTGCGTGGAATCCGGTGGCCCGGAACCTGGCGTGGGCTGCGCTGGTCGTGGCGTTATCACCGCCATTAACTTCCTGGAAGAAAACGGTGCTTACGACGGCGTGGATTATGTTTCCTACGACGTGCTGGGCGACGTGGTGTGTGGCGGTTTCGCCATGCCCATCCGGGAAAACAAGGCGCAAGAAATTTACATCGTGATGTCC
>OTU82
CCCCTTTCCGGAAAAGCTCACGCCCCCTATGACGACTTCGATCGCTGGGTGAAGGCCATTGTCCCCCTTCTCTTCTTCTGCTTTCTACTTCCCGGCGTCGCCTACGGGATCGCCGCCGGCAGGATCAGAAACGACCATGACGTCGCTAAGATGATGGGGAAGACCATGGCCGACATGGGCCCCTACATCGTTCTGGCCTTCTTTGCCGCCCAGTTCGTCGCCTTCTTCAAGGAATCGAACCTG
>OTU83
CTCTACGCGTCTGATTCTGAACGCCAAGGCGCAGGATACGGTTCTCAGCCTTGCTGCTGAAGCGGGTTCGGTAGAGGATCTCGAACTCGAAGATGTTCTCAAAGTTGGTTATAACGGGATCAAATGTGTTGAATCCGGTGGTCCGGAGCCCGGCGTAGGTTGCGCAGGGCGTGGGGTTATTACCTCCATCAACTTTCTGGAAGAAAACGGCGCTTATGATGATGTAGACTATGTCTCCTACGACGTGCTGGGAGACGTGGTGTGCGGCGGGTTTGCCATGCCAATCCGTGAAAACAAGGCGCAGGAAATCTATATCGTCATGTCC
>OTU84
CTTCCGTTCCGAGCCATCAGTCATTCCGCTTATTCACACGGGGCTTCCGTCTTTGAAGCAGCGCCTGCAGAAGGAGCTTCAGCGCGCGAAGCAGGCGGGCGGTACGAATATTGACACAGATTTCTATATGGGTTTTTCGCAACGAGAGAACCGCGCGGATTACATCAAACGTCTCGAGGCCGATCTTAAGGCAGCTATCGAATCT
>OTU85
CTCGACCCGCCTGATCCTGCACAGCAAGGCGCAGACCACGGTCATGCACCTGGCGGCGGAAGCCGGTTCGGTGGAAGACCTTGAACTTGAGGACGTGCTGTCGGTGGGTTATGGCGGCGTCAAATGCGTCGAATCGGGCGGCCCGGAACCCGGCGTCGGCTGTGCGGGTCGCGGCGTGATTACCGCGATCAACTTCCTCGAAGAGGAAGGCGCGTATGACGAAGACCTCGACTTCGTCTTCTACGACGTGCTGGGCGACGTCGTCTGCGGGGGCTTTGCAATGCCGATTCGCGAGAACAAGGCGCAGGAAATCTACATCGTCTGTTCG
>OTU86
GGAATTTTAGCCAGAGCCTGTCCAAAAGATCGAACCAAAGTGAACTCACCACCAAGACCTGTGAGAGCTTGGAACTCCTCTTCGTGAACTTCAAAGAAGGCGTCACAGCGACTTTCTTCCTCGTCCCAACGCCTGATCTGGTTTTCCACCGAGGCTAAGATATTCTTTTCCTCCGCCGAAGGTTCAAAGCCAAGGAACTGATGATCCCCCGAGGAAGCCTCGCTACTAGATGCGAGGGGAGGAGGAGAATCGGACCCCCCTGAGGCAACCTGCTGGAGAGGAAATACGCGCTCAAACTTACAGGGACCA
>OTU87
CTCCACTCGCCTGATTTTACATTCAAAAGCACAAAACACCATCATGGAAATGGCGGCTGAAGCCGGTACGGTGGAAGACTTAGAACTGGAAGATGTACTTAAAGTCGGCTACGGCGATGTGAAGTGCGTTGAATCTGGTGGTCCTGAGCCCGGTGTAGGGTGTGCTGGTCGTGGTGTTATTACTGCGATCAACTTCCTGGAAGAAGAAGGTGCCTATGAGGAAGATCTGGACTTTGTTTTCTACGACGTACTCGGTGACGTTGTATGTGGTGGATTTGCAATGCCTATCCGTGAGAACAAAGCACAGGAAATCTACATCGTTGTATCC
>OTU88
CGAGATGCGCCAAGGCTGTCTTCTTCCAGAGTGCGGCCGTCGATGGCAGGTTTGGAAGGCCGACGTTGGCGGAGGCTTCTTGCAGAACCGGACGCCGCTCGAGAAGTCGAAGCTCTGCCTGCTTGTCTCGGAGCTGGCCAAAGTGCTCGGCCTACGCCCAGGCCATCTGGCGCAGCTCCAGAGGGCTCTCAATGGCCTGCTCCGAGGACTTCCCATGTGGCTCGTCGGCGAGGTCTCGAAGACGCTCGGAGAGCATGGTTGGGAGCGGTTCGAGATGGATTCATGCGTCTGGCGGCTCTTCAACTGCCCA
>OTU89
TCAGTGGATTTATGGCGTCGCATGGGACAATACAGTCCAGAAACAAAGTCTGAGTGGCATGACAACGACTACTGATTGGGTCCAGGCTTCGAAGGCAGAAGTGATTGCCATCGCTATCAGTGGCGATACAATCTATGGTGTGGGAGTGGCCAATGACGTCTGGAAGCAAAGTTTGAGCAGGATGACTACAACTACCGATTGGGTCCAGGTTTCCAAG
>OTU9
TTCTACGCGTCTGATTCTGGGAGGCCTGGCACAGCAGACTGTGCTGGATACGCTTCGTGAAGAAGGCGACGATGTTGAACTGGAACTTGTCCTGAAAGAAGGCTTTTCCGGTATTAAATGCGTCGAATCCGGTGGACCGGAACCAGGGGTCGGCTGTGCTGGTCGCGGAATTATAACTTCGATCAATCTGCTGGAACAGCTGGGAGCTTATGAAGCTGATCTGGATTATGTATTTTATGATGTTTTGGGCGATGTTGTCTGCGGTGGATTTGCGATGCCGATCCGCGAAGGCAAGGCGCAGGAAATTTACATTGTATGTTCA
>OTU90
CTCAACTCGTCTTATCTTACACGCGAAAGCTCAAAATACCATTATGGAAATGGCTGCTGAAGCGGGTTCTGTTGAAGACATCGAACTAGAAGATGTACTTAAAGTGGGTTACGGCGGTGTTCGTTGTGTTGAATCTGGCGGTCCAGAGCCAGGTGTTGGTTGTGCTGGTCGTGGTGTAATCACAGCGATTAACTTCCTAGAAGAAGAAGGCGCTTATGAAGAAGATCTCGACTTCGTATTCTACGACGTACTAGGTGACGTTGTGTGTGGTGGTTTCGCCATGCCTATTCGTGAAAACAAAGCCCAAGAAATCTACATCGTAGTATCT
>OTU91
CTCTACACGTTTGATCCTGCATTCAAAGGCCCAAAACACCATCATGGAAATGGCGGCTGAAGCGGGCACGGTAGAAGATCTGGAGCTGGAAGATGTACTGAAGACCGGATACGGTGGCGTCAAGTGCGTCGAGTCCGGTGGCCCCGAGCCGGGTGTAGGCTGCGCTGGCCGTGGCGTCATCACTGCGATCAACTTCCTGGAAGAGGAAGGTGCCTACGACGATGATCTTGATTTCGTTTTTTATGACGTGCTGGGTGACGTTGTGTGCGGCGGCTTCGCCATGCCGATCCGGGAAAACAAGGCGCAGGAAATTTACATTGTCTGCTCC
>OTU92
TGGCAGGGACGCTAGGACTAAAGGGAAGATGCGCGACGACCGGCGCAACCAGGGTATCTCCAACCAGGCGCCGGCCTCAGCTGGCTGGAAGGGGTGTCCGGAAGGAAGTGCATGGGGAAAAGAATACTGGCAGAAGGACCCGTGGAGCCACAACGATCCTTGGAGCAACAGGAAGGAGATGAAGGAGAAAGCCAGGCCATCTTGGGCGAAATGGGGCGCGGTAGCAACACTGGCGAAATGGGGCGCGGCAGCAGCGCAGGAAGAACACGATGGGGCGGGGCATGCCGGCGGAGGACAGGGAGGAGATCAGGGAGGAGATGCCGGAGCGGCCGGAGCGG
>OTU93
CTCCACCCGTCTGATCCTTCACGCTAAAGCCCAGAACACCATCATGGAGATGGCGGCGGAAGTGGGCTCGGTCGAGGATCTGGAGCTCGAAGACGTGCTGCAAATCGGCTATGGCGATGTCCGTTGCGCCGAATCCGGCGGCCCGGAGCCAGGCGTCGGTTGCGCCGGACGCGGGGTGATCACCGCCATCAACTTCCTCGAAGAAGAAGGCGCCTATGAGGAAGATTTGGATTTCGTCTTCTATGACGTCCTCGGCGACGTGGTCTGCGGCGGCTTCGCCATGCCGATCCGCGAAAACAAAGCCCAGGAGATCTACATCGTCTGCTCC
>OTU94
TTCTACGCGCCTTATTTTGCATTCCAAAGCTCAAAACACAATTATGGAAATGGCTGCTCAGGCAGGCACGGTTGAGGATCTCGAGCTAGAAGATGTTCTAAAGGTCGGATACGGCGACATTAAGTGTGTAGAAGCAGGCGGTCCAGAGCCCGGCGTTGGATGTGCCGGTCGCGGTGTTATTACTGCGATTAATTTCCTTGAAGAAGAGGGTGCGTATGAAGACGATCTAGACTTTGTTTTCTATGACGTTCTTGGCGACGTGGTCTGCGGCGGTTTTGCTATGCCAATTCGCGAAAATAAGGCTCAAGAAATTTACATTGTCTGCTCT
>OTU95
TTCCACGCGTCTTATTCTGCATTCAAAAGCGCAAAATACTATCATGGAAATGGCTGCAGAGGCCGGTACGGTAGAGGATCTAGAGCTCGAAGAAGTGCTGAAGGTCGGTTTTGGTGATATTAAATGTGTCGAATCAGGCGGTCCAGAACCTGGCGTTGGTTGTGCTGGCCGCGGTGTTATTACGGCAATTAACTTTCTTGAAGAGGAAGGTGCTTACGAAGAAGACTTAGATTTCGTTTTCTATGATGTATTGGGAGACGTCGTTTGCGGCGGCTTCGCGATGCCCATTCGTGAAAACAAAGCCCAAGAAATATACATCGTTTGCTCA
>OTU96
CTCGAACATAGGACCGTAGCCTGTGGATTCGAGCTCATCTATCACGTTAGGCAGGGATTCGTGCATTTCGATGGCACTCTGAATGGGATGGAGCACCTGTTCCCTCAGGGAGGGAGAACTTCCATCCCAGAAAAAAGATCCTTTCCAGGCAAGGTTGAAGAGAGGCATGGAATTCCGAGTCCCAAGAGAACCATTTGCTCCTTCACTGAAGCGCCGGGGGTCCGAGAGAGCATGAGCGTCCTGGTGACAGGAGGAGCAGGACTGTTTGTTCGTTGCGGAGAGAATGGGATCCTTGAAAAGCCTCTCGCCGAGGCGCACGCGCTCGTTGGTAAGGG
>OTU97
CTTCAACGCCGTGCAACAGTTCCTAAGGCGACACACCGCGAAGGGGGACGATGAGACCTGGACCGCTCACCACTACGACGAAGAGTTTCAGAAAATCCCCGAGCTCGAGGAGCTGACGAACACGCCATTTATGGTGCAGCTCGTCACCAAGATCCTGCCACACATCTCCGGTCGCGCGCGACCTCAAAGCGAGCTCAAGAGCGGCTTCGTGTTCATGTTG
>OTU98
TGGGTGTTGGGTGCGGAAGATTGCCCTAATACCTAAGCCACAAGGAATCTGCCATCTGTTCCTGCAAGTGTTTGCCTTCAGATGGTATCCAAGACTCGATTCGGAACCATCATCTGAAACACAAAAAGGGTTTTAATGTATTGTTCTTCATATTCATACATGGAATGCCTTATACAAGGTTTCCGCCCTTATGATCTAGTAACGCGGCCTTAAAAGAGCC
>OTU99
CTCCACGCGCCTCATCCTGGGCGGCCTTGCCCAGCAGAGCGTGCTCGATACCCTGCGCGAAGAGGGTGAAGACATCGAGCTGGATCTGGTGCTCAAAAACGGCTTCAAGGGCATCCGCTGCGTGGAATCCGGCGGCCCCGAACCGGGCGTTGGCTGTGCCGGGCGCGGCATCATCACCTCCATTGGTCTGCTGGAACGCCTTGGCGCCTACACCGAAGACCTCGACTACGTGTTCTATGACGTTTTGGGCGACGTTGTGTGCGGCGGTTTCGCCATGCCCATCCGTGAAGGCAAGGCCCAGGAAATCTACATCGTGGCTTCG
