# Supplementary material for: Significant contribution of the unicellular cyanobacterium UCYN-B to oceanic nitrogen fixation
Source: Natl Sci Rev. 2025 Aug 14;12(10):nwaf337. doi: 10.1093/nsr/nwaf337 (PMC12485613; doi:10.1093/nsr/nwaf337)
Supplement: nwaf337_Supplemental_Files [file nwaf337_supplemental_files.zip › Supplementary Data 5.xlsx]

## Sheet: Sheet1
The OTU table of the nifH gene sequencing.
OTU ID	K2b_summer	WPS_summer	MR04_summer	M22_summer	K8a_summer	K11a_summer	K11_winter	MR04_winter	M22_winter	K8a_winter	K11a_winter
OTU1	0	0	0	0	0	3	0	0	0	0	0
OTU2	0	0	0	0	0	158	0	0	0	0	0
OTU3	0	0	0	0	0	115	0	0	0	0	0
OTU4	0	0	0	0	0	396	0	0	0	1	0
OTU5	0	0	0	0	0	46	0	0	0	0	0
OTU6	0	0	0	0	0	6	0	0	0	0	0
OTU7	0	0	0	0	0	6	0	3	0	0	0
OTU8	0	0	0	0	0	4	0	0	0	0	0
OTU9	0	0	0	0	0	433	0	0	0	0	0
OTU10	0	0	0	0	0	170	0	0	0	11	0
OTU11	0	0	0	0	0	12	0	0	0	0	0
OTU12	0	0	0	0	0	3	0	0	0	0	0
OTU13	0	0	0	0	0	45	0	0	0	0	0
OTU14	0	2	1	0	3	30	0	0	0	0	2
OTU15	2	0	0	0	19	147	0	0	0	6	7
OTU16	0	0	0	0	0	84	0	0	0	90	0
OTU17	0	0	0	0	0	33	0	241	0	84	0
OTU18	0	0	0	0	0	287	0	0	0	0	0
OTU19	0	0	0	0	0	2695	0	722	0	315	0
OTU20	0	0	0	0	0	428	0	0	0	231	0
OTU21	0	0	0	0	0	194	0	0	0	0	0
OTU22	0	0	0	0	0	407	0	0	0	0	0
OTU23	0	0	0	0	0	176	0	0	0	0	0
OTU24	0	0	0	0	0	400	0	0	0	0	0
OTU25	0	0	0	0	0	27	0	0	0	0	0
OTU26	0	0	0	0	0	54	0	0	0	0	0
OTU27	0	0	0	0	0	5	0	0	0	0	0
OTU28	0	0	0	10	0	17	0	0	0	0	0
OTU29	0	1	1	0	0	45	0	0	0	16	0
OTU30	0	0	0	0	0	6	0	0	0	0	0
OTU31	0	0	0	0	0	3	0	0	0	0	0
OTU32	0	0	0	0	0	721	0	0	0	0	0
OTU33	0	0	0	0	0	1398	0	124	0	70	0
OTU34	0	0	0	0	0	508	0	0	0	0	0
OTU35	0	0	0	0	0	3	0	0	0	2	0
OTU36	0	0	0	0	0	2	0	0	0	0	0
OTU37	0	0	0	0	0	66	0	0	0	0	0
OTU38	0	0	0	0	0	444	0	0	0	0	0
OTU39	0	0	3	0	339	141	0	0	0	10	0
OTU40	0	0	0	0	0	255	0	0	0	0	0
OTU41	0	0	2	0	0	0	0	0	0	0	0
OTU42	0	0	0	0	0	0	0	0	0	0	0
OTU43	0	0	0	0	0	0	0	0	0	0	0
OTU44	0	0	0	0	0	0	0	0	0	0	0
OTU45	0	0	0	0	0	0	0	0	0	0	0
OTU46	0	0	0	0	0	0	2	0	0	0	0
OTU47	0	0	0	0	0	0	0	0	0	0	0
OTU48	0	0	0	0	0	0	0	0	0	0	0
OTU49	0	0	0	0	0	0	0	0	0	0	0
OTU50	0	0	0	0	0	0	0	0	0	0	0
OTU51	0	0	0	0	0	0	0	0	0	0	68
OTU52	0	11	0	0	0	0	0	0	0	0	1
OTU53	97	6	0	0	0	0	231	176	0	0	1214
OTU54	0	0	0	0	0	0	0	0	0	0	23
OTU55	0	0	0	0	0	0	0	0	0	0	2
OTU56	0	0	0	0	0	0	0	0	0	0	2
OTU57	0	0	0	0	688	0	0	0	1	1445	63
OTU58	0	0	0	0	0	0	0	0	0	0	44
OTU59	0	0	0	0	0	0	2	0	0	0	14
OTU60	2080	20	7	0	0	577	114	220	1	0	10
OTU61	2	3	0	0	0	0	0	9	0	0	0
OTU62	128	0	0	0	0	0	0	0	0	0	0
OTU63	17	0	0	0	0	0	0	0	0	0	0
OTU64	19	0	0	0	0	0	0	0	0	0	0
OTU65	0	0	0	0	0	0	0	0	0	11	0
OTU66	0	0	0	0	0	0	0	0	0	22	0
OTU67	0	0	0	0	0	0	0	0	0	27	0
OTU68	0	0	0	0	0	38	0	0	0	38	0
OTU69	0	0	0	0	0	0	0	0	0	67	0
OTU70	0	0	0	0	0	0	0	0	0	8	0
OTU71	0	0	0	0	0	0	0	0	0	8	0
OTU72	0	0	0	0	0	0	0	0	0	21	0
OTU73	0	0	0	0	0	0	0	0	0	7	0
OTU74	0	0	0	0	0	0	0	0	0	4	0
OTU75	0	0	0	0	0	0	0	0	0	46	0
OTU76	0	0	0	0	0	0	0	3	0	147	0
OTU77	0	0	0	0	0	0	0	0	0	34	0
OTU78	0	0	0	0	0	0	0	0	0	7	0
OTU79	0	0	0	0	0	0	75	9	7	63	4
OTU80	0	0	0	0	0	0	0	0	0	10	0
OTU81	0	0	0	0	0	29	0	0	0	27	0
OTU82	0	0	0	0	0	0	0	0	0	6	0
OTU83	0	0	0	0	0	0	0	0	0	77	0
OTU84	0	0	0	0	0	0	0	0	0	3	0
OTU85	0	0	0	0	0	0	0	0	0	19	0
OTU86	0	0	0	0	0	0	0	0	0	2	0
OTU87	0	0	0	0	0	0	0	0	0	25	0
OTU88	0	0	0	0	0	0	0	0	0	11	0
OTU89	0	0	0	0	0	0	0	0	0	8	0
OTU90	0	0	0	0	0	0	0	0	0	42	0
OTU91	0	0	0	0	0	0	0	0	0	39	0
OTU92	0	0	0	0	0	0	0	0	0	12	0
OTU93	0	0	0	0	0	0	0	0	0	61	0
OTU94	0	0	0	0	22	0	0	0	0	276	0
OTU95	0	0	0	1	0	0	0	0	0	6	0
OTU96	0	0	5	0	0	0	18	0	0	233	23
OTU97	0	0	0	0	0	0	0	0	0	2	0
OTU98	0	0	0	0	0	0	0	0	0	4	0
OTU99	0	0	0	0	0	0	0	0	0	95	0
OTU100	1	0	0	0	0	17	0	0	1	105	1
OTU101	1	0	0	0	0	1	0	54	0	2	0
OTU102	0	0	0	0	0	0	0	0	0	2	0
OTU103	0	0	0	0	0	0	0	0	0	19	0
OTU104	0	0	0	0	0	0	0	0	0	4	0
OTU105	0	0	0	0	0	0	0	0	0	5	0
OTU106	0	0	0	0	0	0	0	0	0	17	0
OTU107	0	0	0	0	0	0	0	0	0	6	0
OTU108	0	0	0	0	0	0	0	0	0	3	0
OTU109	0	0	0	0	0	0	0	0	0	2	0
OTU110	0	0	0	0	0	0	0	0	0	7	0
OTU111	0	0	0	0	0	0	0	0	0	15	0
OTU112	0	0	0	0	0	0	0	101	0	3	0
OTU113	0	1	9	0	16	0	0	0	0	0	0
OTU114	0	0	0	0	5	0	0	0	0	0	0
OTU115	0	0	0	0	10	0	0	0	0	0	0
OTU116	0	0	0	0	4	0	0	0	0	0	0
OTU117	0	0	0	0	3	0	0	0	0	0	0
OTU118	0	0	0	0	15	0	0	0	0	0	0
OTU119	0	0	0	0	7	0	0	0	0	0	0
OTU120	0	0	0	0	5	0	0	0	0	0	0
OTU121	0	0	532	0	981	1	0	0	28	0	0
OTU122	0	0	0	0	3	0	0	0	0	0	0
OTU123	0	0	0	0	12	0	0	0	0	9	0
OTU124	0	0	0	0	2	0	0	0	0	0	0
OTU125	0	0	0	0	61	0	0	0	0	0	0
OTU126	64	3	2	18	413	2	181	0	32	173	64
OTU127	0	0	0	0	59	0	0	0	0	0	0
OTU128	0	0	10	0	733	0	0	0	5	0	0
OTU129	0	0	0	0	414	0	0	0	0	0	0
OTU130	73	0	0	0	282	0	54	0	0	0	0
OTU131	0	0	12	0	614	0	0	106	0	0	0
OTU132	0	6	141	0	19	2	0	0	0	0	0
OTU133	1	0	0	0	43	0	903	0	0	19	0
OTU134	0	1	1	3	346	0	5	0	0	7	0
OTU135	0	0	0	0	346	0	0	0	0	0	0
OTU136	0	0	0	0	5	0	0	0	0	0	0
OTU137	4	0	0	0	62	0	0	0	0	33	0
OTU138	2	15	2	2	6001	789	265	279	3	181	6
OTU139	0	0	0	0	8	0	0	0	0	0	0
OTU140	0	0	0	0	2	0	0	0	0	0	0
OTU141	0	0	0	0	6	0	0	0	0	0	0
OTU142	0	7	10	9	15	60	59	0	0	82	21
OTU143	7353	12364	22065	12819	4272	5744	275	0	9071	2869	19879
OTU144	0	0	0	0	0	0	0	0	0	0	0
OTU145	0	0	0	0	0	0	0	0	0	0	0
OTU146	0	0	0	0	0	0	0	0	0	0	0
OTU147	0	0	0	0	0	0	0	0	0	0	0
OTU148	0	0	0	0	0	0	0	0	0	0	0
OTU149	0	0	0	0	0	0	0	0	0	0	0
OTU150	0	0	0	0	0	0	0	0	0	0	0
OTU151	0	0	0	0	0	0	0	0	0	0	0
OTU152	0	0	0	0	0	0	0	0	0	0	0
OTU153	0	0	0	0	0	0	0	0	0	0	0
OTU154	0	0	0	0	0	0	0	0	0	0	0
OTU155	1	0	0	0	0	0	0	0	0	0	0
OTU156	98	126	0	4	973	67	1635	1537	3207	7119	405
OTU157	0	0	0	0	0	0	0	0	0	0	0
OTU158	0	0	0	0	0	0	0	0	0	0	0
OTU159	0	0	0	0	0	0	0	0	0	0	0
OTU160	0	0	0	0	0	0	0	0	0	0	0
OTU161	0	0	0	0	0	0	0	0	0	0	0
OTU162	0	0	0	0	0	0	0	0	0	0	0
OTU163	0	0	0	0	0	194	278	1102	0	38	2
OTU164	0	0	0	0	202	1757	2	70	0	595	0
OTU165	26	8	23	243	8340	4148	8690	3816	132	807	646
OTU166	0	0	0	0	0	0	0	0	0	0	0
OTU167	0	0	0	0	0	0	0	0	0	0	0
OTU168	0	0	0	0	0	0	0	0	0	0	0
OTU169	0	0	0	0	0	0	0	0	0	0	0
OTU170	0	0	0	0	0	0	0	0	0	0	0
OTU171	0	0	0	0	0	0	0	0	0	0	0
OTU172	0	0	0	0	0	0	0	0	0	0	0
OTU173	0	0	0	2	0	0	0	0	0	0	0
OTU174	0	0	0	1	0	0	0	0	1	0	0
OTU175	0	0	0	0	0	0	0	2	1	0	0
OTU176	0	0	0	0	0	0	1387	334	41	516	31
OTU177	0	0	0	0	0	0	0	0	12	0	0
OTU178	0	0	1	0	0	0	0	0	0	0	0
OTU179	0	0	2	0	0	0	0	0	0	0	0
OTU180	0	0	2	0	0	0	0	0	0	0	0
OTU181	0	0	1	0	0	0	0	0	0	1	0
OTU182	0	0	3	0	0	0	0	0	0	0	0
OTU183	0	7	5	3	3	0	15	79	0	20	4
OTU184	0	0	2	0	0	0	0	0	0	0	0
OTU185	0	0	0	0	0	0	0	1164	0	0	0
OTU186	0	0	0	0	10	0	0	16	0	0	0
OTU187	0	0	0	0	0	0	0	24	0	0	0
OTU188	0	0	0	0	0	0	0	56	0	0	0
OTU189	0	0	0	0	0	0	0	6	0	0	0
OTU190	0	0	0	0	0	0	0	9	0	0	0
OTU191	0	0	0	0	1	0	0	1468	0	12	1
OTU192	0	0	0	0	0	0	0	18	0	0	0
OTU193	0	0	0	0	0	0	0	2	0	0	0
OTU194	0	0	0	0	0	0	0	40	0	0	0
OTU195	0	0	0	0	0	0	0	8	0	0	0
OTU196	0	0	0	0	0	0	0	10	0	0	0
OTU197	0	18	10	2	28	29	89	217	0	377	17
OTU198	0	0	0	0	0	33	0	700	0	0	0
OTU199	0	0	0	0	0	2	0	35	0	0	0
OTU200	0	0	0	0	0	30	0	163	0	0	0
OTU201	0	0	0	0	0	0	0	17	0	0	0
OTU202	0	0	0	0	0	58	0	849	0	0	0
OTU203	0	0	0	0	0	0	4	0	0	0	0
OTU204	0	0	0	0	0	0	9	0	0	0	0
OTU205	0	0	0	0	0	0	150	0	0	0	0
OTU206	0	0	0	0	0	0	42	0	0	0	0
OTU207	0	1	16	0	33	0	22	0	0	43	0
OTU208	0	0	0	0	0	0	100	0	0	0	0
OTU209	0	0	0	0	0	0	56	0	0	5	0
OTU210	0	0	0	0	0	0	105	0	0	0	0
OTU211	0	0	0	0	0	0	4	0	0	0	0
OTU212	0	0	0	0	0	0	2	0	0	0	0
OTU213	0	0	0	0	0	0	27	0	0	0	0
OTU214	0	0	0	0	0	0	12	0	0	0	0
OTU215	0	0	0	0	0	0	5	0	0	0	0
OTU216	0	0	0	0	0	0	8	0	0	0	0
OTU217	0	0	0	0	0	0	3	0	0	0	0
OTU218	0	0	0	0	0	0	92	0	0	0	0
OTU219	0	0	0	0	0	0	22	0	0	0	0
OTU220	0	0	0	0	0	0	13	0	0	0	0
OTU221	0	0	0	0	0	0	4	0	0	0	0
OTU222	0	5	1	0	0	0	5	11	0	26	0
OTU223	0	0	0	0	0	0	2	0	0	0	0
OTU224	0	1	0	0	0	9	279	0	0	17	0
OTU225	0	0	0	0	0	0	19	0	0	0	0
OTU226	0	0	0	0	0	0	15	0	0	0	0
OTU227	0	0	0	0	0	0	1779	0	0	0	0
OTU228	0	0	0	0	0	0	3	0	0	0	0
OTU229	0	0	0	0	0	0	15	0	0	0	0
OTU230	0	0	0	0	0	0	15	22	0	6	0
OTU231	0	0	0	0	0	0	4	0	0	0	0
OTU232	0	0	0	0	0	0	9	0	0	0	0
OTU233	0	0	0	0	0	0	11	0	0	0	0
OTU234	0	0	0	0	0	0	178	0	0	0	0
OTU235	0	0	0	0	0	0	6	0	0	0	0
OTU236	0	0	0	0	0	0	0	0	0	0	0
OTU237	0	0	0	0	0	0	0	0	0	0	0
OTU238	0	0	0	0	0	0	0	0	0	0	0
OTU239	0	0	0	0	0	0	0	0	0	0	0
OTU240	0	0	0	0	0	0	0	0	0	0	0
OTU241	0	0	0	0	0	0	0	0	0	53	0
OTU242	0	0	0	0	0	0	0	0	0	0	0
OTU243	0	0	0	0	0	0	0	0	0	0	0
OTU244	0	0	0	0	0	0	0	0	0	0	0
OTU245	0	0	0	0	0	0	0	0	0	0	0
OTU246	0	0	0	0	0	0	0	0	0	0	0
OTU247	0	0	0	0	0	0	0	0	0	0	0
OTU248	0	0	0	0	0	0	0	0	0	0	0
OTU249	0	0	0	0	0	0	0	0	0	0	0
OTU250	0	0	0	0	0	0	0	0	0	0	0
OTU251	0	0	0	0	0	0	0	0	0	0	0
OTU252	0	0	0	0	0	0	0	0	0	0	0
OTU253	0	0	0	0	0	0	0	0	0	0	0
OTU254	0	0	0	0	0	0	0	0	0	0	0
OTU255	0	0	0	0	0	0	0	0	0	0	0
OTU256	0	0	0	0	0	0	0	0	0	0	0
OTU257	0	0	0	0	0	0	0	0	0	0	0
OTU258	0	0	0	0	0	0	0	0	0	0	0
OTU259	0	0	0	0	0	0	0	0	0	0	0
OTU260	0	0	0	0	0	0	0	0	0	0	0
OTU261	0	0	0	0	0	0	0	0	0	0	0
OTU262	0	0	0	0	0	0	0	0	0	0	0
OTU263	0	0	0	0	0	0	0	0	0	0	0
OTU264	0	0	0	0	0	0	0	0	0	0	0
OTU265	0	0	0	0	0	0	0	0	0	0	0
OTU266	0	0	0	0	0	0	0	0	0	0	0
OTU267	0	0	0	0	0	0	0	0	0	0	0
OTU268	0	0	1	0	0	0	0	0	0	0	0
OTU269	0	0	0	0	0	0	0	0	0	0	0
OTU270	0	0	0	0	7	0	0	0	0	0	0
OTU271	0	0	0	0	0	0	0	0	0	0	0
OTU272	0	0	0	0	0	0	0	0	0	0	0
OTU273	0	0	0	0	0	0	0	0	0	0	0
OTU274	0	0	0	0	0	0	0	0	0	0	0
OTU275	0	0	0	0	0	0	0	0	0	0	0
OTU276	0	0	0	0	0	0	0	0	0	0	0
OTU277	0	0	0	0	0	0	0	0	0	0	0
OTU278	0	0	0	0	0	0	0	0	0	0	0
OTU279	0	0	0	0	0	0	0	0	0	0	0
OTU280	0	0	0	0	0	0	0	0	0	0	0
OTU281	0	0	1	0	0	0	0	0	0	0	0
OTU282	0	0	0	0	0	0	0	0	0	0	0
OTU283	0	3	0	0	143	0	0	0	1	14	0
OTU284	0	9	0	0	0	0	0	9	0	0	0
OTU285	0	0	0	0	0	0	0	0	0	0	0
OTU286	0	1	0	0	0	0	1	1	0	0	0
OTU287	0	0	0	0	0	0	0	0	0	0	0
OTU288	0	0	0	0	0	0	0	0	0	0	0
OTU289	0	0	0	0	0	0	0	0	0	9	0
OTU290	436	250	0	0	0	0	0	262	0	0	0
OTU291	0	0	0	0	0	0	3436	0	0	0	0
OTU292	0	0	0	0	0	0	0	0	0	0	0
OTU293	0	0	0	0	0	0	0	0	0	0	0
OTU294	0	0	1	0	0	0	0	0	0	1	0
OTU295	0	0	0	0	0	0	0	0	0	0	0
OTU296	0	0	0	0	0	0	0	0	0	0	0
OTU297	0	0	0	0	0	0	0	0	0	0	0
OTU298	0	0	0	0	0	0	0	0	0	0	0
OTU299	0	0	0	0	0	0	0	0	0	0	0
OTU300	0	0	0	0	0	0	0	0	0	0	0
OTU301	0	0	0	0	0	0	0	0	0	4	0
OTU302	0	0	0	0	0	0	0	0	0	0	0
OTU303	0	0	0	0	0	0	0	0	0	0	0
OTU304	0	0	0	0	0	0	0	0	0	0	0
OTU305	0	0	0	0	0	0	0	0	0	0	0
OTU306	0	0	0	0	0	0	0	0	0	0	0
OTU307	0	3	0	0	0	0	0	0	0	0	0
OTU308	0	0	0	0	0	0	0	0	0	0	0
OTU309	0	0	0	0	0	0	0	0	0	0	0
OTU310	0	0	0	0	0	0	0	0	0	0	0
OTU311	0	0	0	0	0	0	0	0	0	0	0
OTU312	1	0	0	0	0	0	0	0	0	0	0
OTU313	0	0	0	0	0	0	0	0	0	0	0
OTU314	0	0	0	0	0	0	0	0	0	0	0
OTU315	0	0	0	0	0	0	0	0	0	0	0
OTU316	0	0	0	0	0	0	0	0	0	0	0
OTU317	0	0	0	0	0	0	0	0	0	21	0
OTU318	0	5	0	0	0	0	0	0	0	0	0
OTU319	0	3	0	0	0	0	0	0	0	0	0
OTU320	0	1	1	6	16	1	9	2	0	10	7
OTU321	8	11	0	0	0	1	0	0	0	0	0
OTU322	0	1	0	0	0	0	0	0	0	0	0
OTU323	0	52	0	0	0	0	0	0	0	0	0
OTU324	0	2	0	0	0	0	0	0	0	0	0
OTU325	0	3	0	0	0	0	0	0	0	0	0
OTU326	0	4	1	0	0	0	0	0	0	0	0
OTU327	0	3	0	0	0	0	0	0	0	1	0
OTU328	0	3	0	0	0	0	0	0	0	0	0
OTU329	0	2	0	0	0	0	0	0	0	0	0
OTU330	0	1	17	0	0	0	0	0	0	0	0
