# Supplementary material for: Significant contribution of the unicellular cyanobacterium UCYN-B to oceanic nitrogen fixation
Source: Natl Sci Rev. 2025 Aug 14;12(10):nwaf337. doi: 10.1093/nsr/nwaf337 (PMC12485613; doi:10.1093/nsr/nwaf337)
Supplement: nwaf337_Supplemental_Files [file nwaf337_supplemental_files.zip › Supplementary Data 6.xlsx]

## Sheet: Sheet1
The TPM table of nifH gene based on metagenomic analysis
nifH Contig	K2b_0.2-3	K2b_3.0-200	K8a_0.2-3	K8a_3.0-200	M22_0.2-3	M22_3.0-200	M35_0.2-3	M35_3.0-200	WPS_0.2-3	WPS_3.0-200	TAX
Contig_1	0	0	0	0	0	0	0	0	0	0	Bacteria	Cyanobacteria	Candidatus_Atelocyanobacterium_thalassa	Chroococcales	Aphanothecaceae	Candidatus_Atelocyanobacterium	Candidatus_Atelocyanobacterium_thalassa
Contig_2	0	0	0	0	0	0	189646	21190.6	0	0	Bacteria	Cyanobacteria	Candidatus_Atelocyanobacterium_thalassa	Chroococcales	Aphanothecaceae	Candidatus_Atelocyanobacterium	Candidatus_Atelocyanobacterium_thalassa
Contig_3	113284	12130	14102.3	12488.1	97394.1	92171.7	0	0	72603.9	85208.7	Bacteria	Cyanobacteria	Crocosphaera_watsonii	Chroococcales	Aphanothecaceae	Crocosphaera	Crocosphaera_watsonii
Contig_4	586252	81375.9	13219.1	45523.5	522058	637710	0	0	701636	603203	Bacteria	Cyanobacteria	Crocosphaera_watsonii	Chroococcales	Aphanothecaceae	Crocosphaera	Crocosphaera_watsonii
Contig_5	0	0	0	6073.89	0	7685.12	0	0	0	0	Bacteria	Cyanobacteria	Richelia_intracellularis	Nostocales	Nostocaceae	Richelia	Richelia_intracellularis
Contig_6	0	2108.77	0	0	0	0	0	0	0	3934.8	Bacteria	Cyanobacteria	Richelia_intracellularis	Nostocales	Nostocaceae	Richelia	Richelia_intracellularis
Contig_7	0	9429.41	0	0	0	3866.88	0	0	0	7819.79	Bacteria	Cyanobacteria	Trichodesmium	Nostocales	Nostocaceae	Trichormus	Trichormus_variabilis
Contig_8	0	12733.7	0	13507	0	0	0	0	0	0	Bacteria	Cyanobacteria	Trichodesmium	Nostocales	Nostocaceae	Nostoc	Nostoc_sp._NIES-4103
Contig_9	10914.4	451519	0	6416.93	0	12178.7	0	0	0	59518.7	Bacteria	Cyanobacteria	Trichodesmium	Oscillatoriales	Oscillatoriaceae	Okeania	Okeania_sp._SIO2F5
Contig_10	0	9550.31	0	0	0	0	0	0	0	0	Bacteria	Cyanobacteria	Trichodesmium	Oscillatoriales	Oscillatoriaceae	Okeania	Okeania_sp._SIO2H7
Contig_11	0	408816	0	0	0	0	0	0	0	61435	Bacteria	Cyanobacteria	Trichodesmium_thiebautii	Oscillatoriales	Oscillatoriaceae	Okeania	Okeania_sp._SIO3I5
Contig_12	27376.9	2758.98	0	0	12985.9	50913.9	0	0	40105	51480.3	Bacteria	Cyanobacteria	unknown	Chroococcales	Aphanothecaceae	Crocosphaera	Crocosphaera_watsonii
Contig_13	0	0	0	0	0	0	0	0	0	0	Bacteria	Planctomycetes	Phycisphaerae	Phycisphaerales	unknown	unknown	Phycisphaerales_bacterium
Contig_14	0	0	0	0	0	0	0	0	0	0	Bacteria	Planctomycetes	Phycisphaerae	Phycisphaerales	Phycisphaeraceae	unknown	Phycisphaeraceae_bacterium
Contig_15	0	0	0	0	0	0	0	0	0	0	Bacteria	Planctomycetes	Phycisphaerae	Phycisphaerales	Phycisphaeraceae	unknown	Phycisphaeraceae_bacterium
Contig_16	0	0	0	0	0	0	0	0	0	0	Bacteria	Planctomycetes	Planctomycetia	Planctomycetales	unknown	unknown	Planctomycetales_bacterium_zrk34
Contig_17	0	0	0	0	0	0	0	0	0	0	Bacteria	Proteobacteria	Alphaproteobacteria	Hyphomicrobiales	Amorphaceae	Acuticoccus	Acuticoccus_sediminis
Contig_18	0	0	0	0	0	0	0	0	0	0	Bacteria	Proteobacteria	Alphaproteobacteria	Hyphomicrobiales	Methylocystaceae	unknown	Methylocystaceae_bacterium
Contig_19	0	0	32115.1	5924.84	9560.16	7496.53	0	0	11810.1	0	Bacteria	Proteobacteria	Alphaproteobacteria	Hyphomicrobiales	Hyphomicrobiaceae	Methyloceanibacter	Methyloceanibacter_stevinii
Contig_20	0	0	0	0	6283.49	0	0	0	15524.5	0	Bacteria	Proteobacteria	Alphaproteobacteria	Hyphomicrobiales	Methylocystaceae	Methylosinus	Methylosinus_sp._C49
Contig_21	0	0	0	0	0	0	0	0	0	0	Bacteria	Proteobacteria	Alphaproteobacteria	Hyphomicrobiales	Stappiaceae	Roseibium	Roseibium_marinum
Contig_22	0	0	0	0	0	0	0	0	1636.94	0	Bacteria	Proteobacteria	Alphaproteobacteria	Hyphomicrobiales	Xanthobacteraceae	Xanthobacter	Xanthobacter_autotrophicus
Contig_23	79162	0	86720.5	29088.8	32855.8	7361.05	0	0	43487.4	37214.7	Bacteria	Proteobacteria	Alphaproteobacteria	Hyphomicrobiales	Amorphaceae	Acuticoccus	Acuticoccus_sediminis
Contig_24	0	0	0	0	0	0	0	0	0	0	Bacteria	Proteobacteria	Alphaproteobacteria	Rhodobacterales	Rhodobacteraceae	unknown	Rhodobacteraceae_bacterium
Contig_25	0	0	0	0	0	0	0	0	0	0	Bacteria	Proteobacteria	Alphaproteobacteria	Rhodobacterales	Rhodobacteraceae	unknown	Rhodobacteraceae_bacterium
Contig_26	92978	1041.12	24692.3	0	0	0	26607.3	0	0	0	Bacteria	Proteobacteria	Alphaproteobacteria	Rhodobacterales	Rhodobacteraceae	Pontivivens	Pontivivens_insulae
Contig_27	0	0	185361	177988	26592.2	16681.7	0	13982.4	4927.58	0	Bacteria	Proteobacteria	Alphaproteobacteria	Rhodobacterales	Roseobacteraceae	Sagittula	Sagittula_sp._P11
Contig_28	0	0	48670.3	47888.4	6439.28	5049.31	0	0	0	0	Bacteria	Proteobacteria	Alphaproteobacteria	Rhodobacterales	Roseobacteraceae	Sagittula	Sagittula_sp._P11
Contig_29	0	0	124204	93892.2	25250.3	2828.55	0	9483.44	4456.11	0	Bacteria	Proteobacteria	Alphaproteobacteria	Rhodobacterales	Roseobacteraceae	Sagittula	Sagittula_sp._P11
Contig_30	0	0	0	0	0	0	0	0	0	0	Bacteria	Proteobacteria	Alphaproteobacteria	Rhodospirillales	Acetobacteraceae	Acetobacter	Acetobacter_peroxydans
Contig_31	11289.4	0	6745.83	0	0	2099.54	0	0	3307.63	4245.79	Bacteria	Proteobacteria	Alphaproteobacteria	Sphingomonadales	Sphingomonadaceae	Novosphingobium	Novosphingobium_malaysiense
Contig_32	0	0	8666.83	25582.8	5159.95	4046.14	56033.8	122092	0	8182.29	Bacteria	Proteobacteria	Alphaproteobacteria	Sphingomonadales	Erythrobacteraceae	Erythrobacter	Erythrobacter_longus
Contig_33	0	0	13130.7	9689.78	18241	6130.1	339576	548073	0	12396.6	Bacteria	Proteobacteria	Alphaproteobacteria	Sphingomonadales	Erythrobacteraceae	Erythrobacter	Erythrobacter_longus
Contig_34	0	0	0	0	0	0	0	0	0	0	Bacteria	Proteobacteria	Alphaproteobacteria	Sphingomonadales	Sphingomonadaceae	Citromicrobium	Citromicrobium_sp.
Contig_35	0	0	0	7851.62	0	0	34394.8	0	3912.69	0	Bacteria	Proteobacteria	Alphaproteobacteria	Sphingomonadales	Erythrobacteraceae	Aurantiacibacter	Aurantiacibacter_spongiae
Contig_36	0	0	218115	314762	103887	95039.3	0	0	21389.4	9152.04	Bacteria	Proteobacteria	Alphaproteobacteria	Sphingomonadales	Sphingomonadaceae	Citromicrobium	Citromicrobium_sp._RCC1897
Contig_37	0	1628.25	0	0	0	4006.34	0	0	0	10127.3	Bacteria	Proteobacteria	Alphaproteobacteria	Sphingomonadales	Erythrobacteraceae	Erythrobacter	Erythrobacter_sp._THAF29
Contig_38	0	0	0	0	0	0	0	114865	0	0	Bacteria	Proteobacteria	Alphaproteobacteria	Sphingomonadales	Erythrobacteraceae	Erythrobacter	Erythrobacter_sp._NAP1
Contig_39	0	1107.28	0	0	0	0	0	0	0	0	Bacteria	Proteobacteria	Alphaproteobacteria	Sphingomonadales	Erythrobacteraceae	Erythrobacter	Erythrobacter_sp._YT30
Contig_40	0	0	0	0	0	0	0	0	2129.47	0	Bacteria	Proteobacteria	Alphaproteobacteria	Sphingomonadales	Erythrobacteraceae	Erythrobacter	Erythrobacter_sp._THAF29
Contig_41	0	0	33385	29563.7	7950.53	6234.36	0	0	0	6303.7	Bacteria	Proteobacteria	Alphaproteobacteria	Sphingomonadales	Sphingomonadaceae	Citromicrobium	Citromicrobium_sp._RCC1897
Contig_42	44394.9	0	29475	0	7019.39	0	0	0	8671.36	0	Bacteria	Proteobacteria	Betaproteobacteria	Nitrosomonadales	Methylophilaceae	unknown	Methylophilaceae_bacterium
Contig_43	19324.8	0	38490.9	34085.2	36666	14375.7	0	0	39633.2	7267.8	Bacteria	Proteobacteria	Betaproteobacteria	Nitrosomonadales	Methylophilaceae	unknown	Methylophilaceae_bacterium
Contig_44	0	0	0	3273.72	0	0	14340.9	20831.4	0	0	Bacteria	Proteobacteria	Betaproteobacteria	Rhodocyclales	Zoogloeaceae	Nitrogeniibacter	Nitrogeniibacter_mangrovi
Contig_45	0	0	0	13507	0	0	29584.3	114597	0	0	Bacteria	Proteobacteria	Betaproteobacteria	Rhodocyclales	unknown	unknown	Rhodocyclales_bacterium_GT-UBC
Contig_46	0	0	0	0	0	0	0	0	0	0	Bacteria	Proteobacteria	Deltaproteobacteria	Desulfobacterales	Desulfocapsaceae	Desulforhopalus	Desulforhopalus_singaporensis
Contig_47	0	0	0	0	0	0	0	0	0	0	Bacteria	Proteobacteria	Deltaproteobacteria	Desulfobacterales	Desulfobacteraceae	unknown	Desulfobacteraceae_bacterium
Contig_48	0	0	0	0	0	0	0	0	0	0	Bacteria	Proteobacteria	Deltaproteobacteria	Desulfobacterales	Desulfocapsaceae	Desulforhopalus	Desulforhopalus_singaporensis
Contig_49	0	0	0	0	0	0	0	0	0	0	Bacteria	Proteobacteria	Deltaproteobacteria	Desulfovibrionales	Desulfovibrionaceae	Pseudodesulfovibrio	Pseudodesulfovibrio_profundus
Contig_50	0	0	0	0	0	0	0	0	0	0	Bacteria	Proteobacteria	Deltaproteobacteria	Desulfovibrionales	Desulfovibrionaceae	Pseudodesulfovibrio	Pseudodesulfovibrio_sp._zrk46
Contig_51	0	0	0	0	0	0	0	0	0	0	Bacteria	Proteobacteria	Deltaproteobacteria	Desulfovibrionales	Desulfovibrionaceae	Pseudodesulfovibrio	Pseudodesulfovibrio_profundus
Contig_52	0	0	0	0	0	0	0	0	0	0	Bacteria	Proteobacteria	Deltaproteobacteria	Desulfovibrionales	Desulfovibrionaceae	Pseudodesulfovibrio	Pseudodesulfovibrio_cashew
Contig_53	0	0	0	0	0	0	0	0	0	0	Bacteria	Proteobacteria	Epsilonproteobacteria	Campylobacterales	Arcobacteraceae	Halarcobacter	Halarcobacter_anaerophilus
Contig_54	0	0	0	0	0	0	0	0	0	0	Bacteria	Proteobacteria	Epsilonproteobacteria	Campylobacterales	Arcobacteraceae	unknown	Arcobacter_sp._F2176
Contig_55	0	0	0	0	0	0	0	0	0	0	Bacteria	Proteobacteria	Gammaproteobacteria	Alteromonadales	Alteromonadaceae	unknown	Alteromonadaceae_bacterium_2753L.S.0a.02
Contig_56	0	0	0	0	0	0	0	0	0	0	Bacteria	Proteobacteria	Gammaproteobacteria	Chromatiales	Ectothiorhodospiraceae	unknown	Ectothiorhodospiraceae_bacterium
Contig_57	0	0	0	0	0	0	0	0	0	0	Bacteria	Proteobacteria	Gammaproteobacteria	Oceanospirillales	Oceanospirillaceae	unknown	Oceanospirillaceae_bacterium
Contig_58	0	0	0	0	10673.3	0	0	0	0	0	Bacteria	Proteobacteria	Gammaproteobacteria	Oceanospirillales	Oceanospirillaceae	unknown	Oceanospirillaceae_bacterium
Contig_59	0	0	0	0	0	0	0	0	0	0	Bacteria	Proteobacteria	Gammaproteobacteria	Oceanospirillales	Oceanospirillaceae	unknown	Oceanospirillaceae_bacterium
Contig_60	0	0	0	0	0	0	0	0	0	0	Bacteria	Proteobacteria	Gammaproteobacteria	Oceanospirillales	Oceanospirillaceae	unknown	Oceanospirillaceae_bacterium
Contig_61	0	0	0	0	0	0	0	0	0	0	Bacteria	Proteobacteria	Gammaproteobacteria	Oceanospirillales	Oceanospirillaceae	unknown	Oceanospirillaceae_bacterium
Contig_62	0	0	0	0	0	0	0	0	0	0	Bacteria	Proteobacteria	Gammaproteobacteria	Oceanospirillales	Oceanospirillaceae	unknown	Oceanospirillaceae_bacterium
Contig_63	0	0	0	0	0	0	0	0	0	0	Bacteria	Proteobacteria	Gammaproteobacteria	Oceanospirillales	Alcanivoracaceae	Ketobacter	Ketobacter_sp.
Contig_64	0	0	26261.3	116277	44299.7	12260.2	0	0	6438.27	26859.3	Bacteria	Proteobacteria	Gammaproteobacteria	Oceanospirillales	Oceanospirillaceae	unknown	Oceanospirillaceae_bacterium
Contig_65	0	0	0	0	0	0	0	0	0	0	Bacteria	Proteobacteria	Gammaproteobacteria	Pseudomonadales	Pseudomonadaceae	Pseudomonas	Pseudomonas_stutzeri
Contig_66	0	0	0	0	0	0	0	0	0	0	Bacteria	Proteobacteria	Gammaproteobacteria	Pseudomonadales	unknown	unknown	Pseudomonadales_bacterium
Contig_67	0	0	0	0	0	0	259898	27964.8	0	0	Bacteria	Proteobacteria	Gammaproteobacteria	Pseudomonadales	Marinobacteraceae	Marinobacter	Marinobacter_sp._ES-1
Contig_68	0	1639	0	0	0	0	20943.3	0	0	0	Bacteria	Proteobacteria	Gammaproteobacteria	Salinisphaerales	Salinisphaeraceae	Salinisphaera	Salinisphaera_sp._Q1T1-3
Contig_69	0	1133.83	94118.2	6614.72	26683.3	6277.06	28976.4	0	6592.61	0	Bacteria	Proteobacteria	Gammaproteobacteria	unknown	unknown	unknown	Gammaproteobacteria_bacterium
Contig_70	0	0	0	0	0	0	0	0	0	0	Bacteria	Chlorobi	Chlorobia	Chlorobiales	Chlorobiaceae	Prosthecochloris	Prosthecochloris_sp._CIB_2401
Contig_71	0	0	0	0	0	0	0	0	0	0	Bacteria	unknown	unknown	unknown	unknown	unknown	uncultured_bacterium
Contig_72	0	0	0	0	0	0	0	0	0	0	Bacteria	Verrucomicrobia	unknown	unknown	unknown	unknown	Verrucomicrobia_bacterium_S94
Contig_73	0	0	0	0	0	0	0	0	0	0	unknown	unknown	unknown	unknown	unknown	unknown	unknown
Contig_74	0	0	2526.43	0	0	0	0	0	0	0	unknown	unknown	unknown	unknown	unknown	unknown	unknown
Contig_75	0	0	0	0	0	0	0	0	0	0	unknown	unknown	unknown	unknown	unknown	unknown	unknown
Contig_76	0	0	0	0	0	0	0	0	0	0	unknown	unknown	unknown	unknown	unknown	unknown	unknown
Contig_77	0	0	0	0	0	0	0	0	0	0	unknown	unknown	unknown	unknown	unknown	unknown	unknown
Contig_78	0	0	0	0	0	0	0	6920.35	0	0	unknown	unknown	unknown	unknown	unknown	unknown	unknown
Contig_79	15023.9	3028.15	0	0	0	5588.11	0	0	11738.1	5650.27	unknown	unknown	unknown	unknown	unknown	unknown	unknown
